# Supplementary material for: Bis­(benzene­thiol­ato)(2,2′-biquinoline)zinc(II)
Source: Acta Crystallogr Sect E Struct Rep Online. 2009 Oct 23;65(Pt 11):m1421. doi: 10.1107/S1600536809041336 (PMC2971324; doi:10.1107/S1600536809041336)
Supplement: Supplementary file 1 [file e-65-m1421-sup1.cif]

##############################################################################
###                                                                        ###
###        Electronic paper (Acta Crystallographica Section E)             ###
###                                                                        ###
##############################################################################
#                                                                            #
# This CIF contains the data in a paper accepted for publication in Acta     #
# Crystallographica Section E. It conforms to the requirements of Notes      #
# for Authors for Section E, and has been peer reviewed under the auspices   #
# of the IUCr Commission on Journals.                                        #
#                                                                            #
# Full details of the Crystallographic Information File format               #
# are given in the paper "The Crystallographic Information File (CIF):       #
# a New Standard Archive File for Crystallography" by S. R. Hall, F. H.      #
# Allen and I. D. Brown [Acta Cryst. (1991), A47, 655-685].                  #
#                                                                            #
# The current version of the core CIF dictionary is obtainable from          #
# ftp://ftp.iucr.org/pub/cif_core.dic. The current version number is 2.4.    #
#                                                                            #
# Software is freely available for graphical display of the structure(s) in  #
# this CIF.  For information consult the CIF home page http://www.iucr.org/  #
# cif/home.html                                                              #
#                                                                            #
# This file may be used for bona fide research purposes within the           #
# scientific community so long as proper attribution is given to the journal # 
# article from which it was obtained.                                        #
#                                                                            #
##############################################################################
                                             
data_global
_audit_creation_method     'WinGX routine CIF_UPDATE'
_audit_conform_dict_name     cif_core.dic
_audit_conform_dict_version     2.3
_journal_date_recd_electronic     2009-08-27
_journal_date_accepted     2009-10-09
_journal_name_full     'Acta Crystallographica, Section E'
_journal_year     2009
_journal_volume     65
_journal_issue     11
_journal_page_first     m1421
_journal_page_last     m1421
_journal_paper_category     QM
_journal_coeditor_code     SU2141
loop_
    _publ_contact_author_name
    _publ_contact_author_address
    _publ_contact_author_email
    'Daniel S. Jones'
;
Department of Chemistry
The University of North Carolina at Charlotte
9201 University City Blvd.
Charlotte, NC 28223, USA
;
 'djones@uncc.edu'
    'Durwin R. Striplin'
;
Department of Chemistry
Davidson College
Davidson, NC 28035, USA
;
 'PLEASE PROVIDE E-MAIL ADDRESS'
_publ_contact_author_fax     (704)6873151
_publ_contact_author_phone     (704)6874438
_publ_section_title
;
Bis(benzenethiolato)(2,2'-biquinoline)zinc(II)
;
loop_
    _publ_author_name
    _publ_author_address
    'Thomas Blake Monroe'
;Department of Chemistry
The University of North Carolina at Charlotte
9201 University City Blvd
Charlotte, NC 28223, USA
;
    'Anita Ikonen'
;Department of Chemistry
The University of North Carolina at Charlotte
9201 University City Blvd
Charlotte, NC 28223, USA
;
    'Jonathon A. Maner'
;Department of Chemistry
Davidson College
Davidson, NC 28035, USA
;
    'Daniel S. Jones'
;Department of Chemistry
The University of North Carolina at Charlotte
9201 University City Blvd
Charlotte, NC 28223, USA
;
    'Durwin R. Striplin'
;Department of Chemistry
Davidson College
Davidson, NC 28035, USA
;
data_I
_audit_creation_method     'WinGX routine CIF_UPDATE'
_chemical_name_systematic
;
Bis(benzenethiolato)(2,2'-biquinoline)zinc(II)
;
_chemical_formula_moiety     'C30 H22 N2 S2 Zn1'
_chemical_formula_sum     'C30 H22 N2 S2 Zn'
_chemical_formula_iupac     '[Zn (C6 H5 S)2 (C18 H12 N2)]'
_chemical_formula_weight     539.99
_symmetry_cell_setting     monoclinic
_symmetry_space_group_name_H-M     'C 2/c'
_symmetry_space_group_name_hall     '-C 2yc'
loop_
    _symmetry_equiv_pos_as_xyz
    'x, y, z'
    '-x, y, -z+1/2'
    'x+1/2, y+1/2, z'
    '-x+1/2, y+1/2, -z+1/2'
    '-x, -y, -z'
    'x, -y, z-1/2'
    '-x+1/2, -y+1/2, -z'
    'x+1/2, -y+1/2, z-1/2'
_cell_length_a     17.141(2)
_cell_length_b     11.5591(8)
_cell_length_c     12.8318(14)
_cell_angle_alpha     90
_cell_angle_beta     93.811(10)
_cell_angle_gamma     90
_cell_volume     2536.8(4)
_cell_formula_units_Z     4
_cell_measurement_reflns_used     25
_cell_measurement_theta_min     9.77
_cell_measurement_theta_max     42.05
_cell_measurement_temperature     295(2)
_exptl_crystal_description     prism
_exptl_crystal_colour     orange
_exptl_crystal_size_max     0.30
_exptl_crystal_size_mid     0.19
_exptl_crystal_size_min     0.11
_exptl_crystal_density_diffrn     1.414
_exptl_crystal_density_method     'not measured'
_exptl_crystal_F_000     1112
_exptl_absorpt_coefficient_mu     3.041
_exptl_absorpt_correction_type     analytical
_exptl_absorpt_process_details
;
(Alcock, 1970)
;
_exptl_absorpt_correction_T_min     0.5311
_exptl_absorpt_correction_T_max     0.7955
_diffrn_ambient_temperature     295(2)
_diffrn_radiation_type     CuK\a
_diffrn_radiation_wavelength     1.54184
_diffrn_measurement_device_type     'Enraf--Nonius CAD-4'
_diffrn_measurement_device     '\k-geometry diffractometer'
_diffrn_measurement_method     'Non-profiled \w/2\q'
_diffrn_reflns_number     4580
_diffrn_reflns_av_R_equivalents     0.0251
_diffrn_reflns_theta_min     4.62
_diffrn_reflns_theta_max     67.48
_diffrn_reflns_theta_full     67.48
_diffrn_measured_fraction_theta_max     1
_diffrn_measured_fraction_theta_full     1
_diffrn_reflns_limit_h_min     -20
_diffrn_reflns_limit_h_max     20
_diffrn_reflns_limit_k_min     -13
_diffrn_reflns_limit_k_max     0
_diffrn_reflns_limit_l_min     -15
_diffrn_reflns_limit_l_max     15
_diffrn_standards_number     3
_diffrn_standards_interval_count     195
_diffrn_standards_interval_time     60
_diffrn_standards_decay_%     6
loop_
    _diffrn_standard_refln_index_h
    _diffrn_standard_refln_index_k
    _diffrn_standard_refln_index_l
    -2 -2 2
    -2 2 2
    -2 -2 1
_reflns_number_total     2294
_reflns_number_gt     1821
_reflns_threshold_expression     I>2\s(I)
_refine_ls_structure_factor_coef     Fsqd
_refine_ls_matrix_type     full
_refine_ls_R_factor_gt     0.0273
_refine_ls_wR_factor_ref     0.0759
_refine_ls_goodness_of_fit_ref     1.017
_refine_ls_restrained_S_all     1.017
_refine_ls_number_reflns     2294
_refine_ls_number_parameters     160
_refine_ls_number_restraints     0
_refine_ls_hydrogen_treatment     constr
_refine_ls_weighting_scheme     calc
_refine_ls_weighting_details
         'calc w=1/[\s^2^(Fo^2^)+(0.0413P)^2^+0.5756P] where P=(Fo^2^+2Fc^2^)/3'
_refine_ls_shift/su_max     0
_refine_diff_density_max     0.245
_refine_diff_density_min     -0.213
_refine_ls_extinction_method     'SHELXL97 (Sheldrick, 2008)'
_refine_ls_extinction_coef     0.00076(7)
_refine_ls_extinction_expression
                                    Fc^*^=kFc[1+0.001xFc^2^\l^3^/sin(2\q)]^-1/4^
loop_
    _atom_type_symbol
    _atom_type_description
    _atom_type_scat_dispersion_real
    _atom_type_scat_dispersion_imag
    _atom_type_scat_source
    C C 0.0181 0.0091 'International Tables Vol C Tables 4.2.6.8 and 6.1.1.4'
    H H 0 0 'International Tables Vol C Tables 4.2.6.8 and 6.1.1.4'
    N N 0.0311 0.018 'International Tables Vol C Tables 4.2.6.8 and 6.1.1.4'
    S S 0.3331 0.5567 'International Tables Vol C Tables 4.2.6.8 and 6.1.1.4'
    Zn Zn -1.5491 0.6778 'International Tables Vol C Tables 4.2.6.8 and 6.1.1.4'
_computing_data_collection     'CAD-4 EXPRESS (Enraf--Nonius, 1994)'
_computing_cell_refinement     'CAD-4 EXPRESS (Enraf--Nonius, 1994)'
_computing_data_reduction     'XCAD4 (Harms & Wocadlo, 1995)'
_computing_structure_solution     'DIRDIF (Beurskens <i>et al.</i>,  1999)'
_computing_structure_refinement     'SHELXL97 (Sheldrick, 2008)'
_computing_molecular_graphics
;ORTEP-3 for Windows (Farrugia, 1997) and <i>Mercury</i>
(Macrae <i>et al.</i>,  2006)
;
_computing_publication_material     'WinGX (Farrugia, 1999)'
loop_
    _atom_site_type_symbol
    _atom_site_label
    _atom_site_fract_x
    _atom_site_fract_y
    _atom_site_fract_z
    _atom_site_U_iso_or_equiv
    _atom_site_adp_type
    _atom_site_calc_flag
    _atom_site_refinement_flags
    _atom_site_occupancy
    _atom_site_disorder_assembly
    _atom_site_disorder_group
    Zn Zn1 0.0000 0.23564(3) 0.7500 0.03902(14) Uani d S 1 . .
    S S1 0.10148(4) 0.31521(5) 0.84622(4) 0.05310(18) Uani d . 1 . .
    C C2 0.02308(12) -0.00711(17) 0.70235(14) 0.0373(4) Uani d . 1 . .
    N N1 0.03843(10) 0.09607(14) 0.66414(12) 0.0377(4) Uani d . 1 . .
    C C11 0.13310(13) 0.43928(18) 0.78028(16) 0.0431(5) Uani d . 1 . .
    C C8 0.09842(15) 0.2144(2) 0.53830(18) 0.0564(6) Uani d . 1 . .
    H H8 0.0808 0.2807 0.5703 0.068 Uiso calc R 1 . .
    C C7 0.14180(17) 0.2230(3) 0.4526(2) 0.0700(8) Uani d . 1 . .
    H H7 0.1534 0.2957 0.4267 0.084 Uiso calc R 1 . .
    C C10 0.10770(12) 0.0041(2) 0.52807(16) 0.0453(5) Uani d . 1 . .
    C C9 0.08090(12) 0.10452(19) 0.57723(15) 0.0409(5) Uani d . 1 . .
    C C3 0.04840(14) -0.10960(19) 0.65728(17) 0.0487(5) Uani d . 1 . .
    H H3 0.0371 -0.1810 0.6861 0.058 Uiso calc R 1 . .
    C C6 0.16875(17) 0.1242(3) 0.4038(2) 0.0702(8) Uani d . 1 . .
    H H6 0.1985 0.1318 0.3462 0.084 Uiso calc R 1 . .
    C C4 0.09000(14) -0.1033(2) 0.57026(17) 0.0514(5) Uani d . 1 . .
    H H4 0.1066 -0.1708 0.5390 0.062 Uiso calc R 1 . .
    C C13 0.23087(15) 0.5875(2) 0.7683(2) 0.0638(7) Uani d . 1 . .
    H H13 0.2775 0.6210 0.7942 0.077 Uiso calc R 1 . .
    C C15 0.12222(16) 0.5836(2) 0.6443(2) 0.0609(7) Uani d . 1 . .
    H H15 0.0951 0.6146 0.5856 0.073 Uiso calc R 1 . .
    C C14 0.19151(16) 0.6336(2) 0.6820(2) 0.0640(7) Uani d . 1 . .
    H H14 0.2112 0.6980 0.6492 0.077 Uiso calc R 1 . .
    C C16 0.09275(15) 0.4876(2) 0.69300(18) 0.0526(6) Uani d . 1 . .
    H H16 0.0457 0.4551 0.6673 0.063 Uiso calc R 1 . .
    C C5 0.15209(15) 0.0177(3) 0.43955(18) 0.0589(6) Uani d . 1 . .
    H H5 0.1699 -0.0474 0.4057 0.071 Uiso calc R 1 . .
    C C12 0.20215(14) 0.4915(2) 0.8175(2) 0.0551(6) Uani d . 1 . .
    H H12 0.2296 0.4616 0.8764 0.066 Uiso calc R 1 . .
loop_
    _atom_site_aniso_label
    _atom_site_aniso_U_11
    _atom_site_aniso_U_22
    _atom_site_aniso_U_33
    _atom_site_aniso_U_12
    _atom_site_aniso_U_13
    _atom_site_aniso_U_23
    Zn1 0.0495(2) 0.0321(2) 0.0360(2) 0.000 0.00750(15) 0.000
    S1 0.0643(4) 0.0479(3) 0.0456(3) -0.0058(2) -0.0081(3) 0.0087(2)
    C2 0.0443(10) 0.0359(10) 0.0317(9) 0.0018(8) 0.0014(8) -0.0010(8)
    N1 0.0427(9) 0.0378(8) 0.0332(8) -0.0015(7) 0.0070(7) -0.0011(7)
    C11 0.0473(11) 0.0395(11) 0.0428(11) 0.0013(9) 0.0053(9) -0.0050(9)
    C8 0.0727(15) 0.0512(13) 0.0478(12) -0.0120(12) 0.0220(11) -0.0036(11)
    C7 0.0817(18) 0.0749(18) 0.0565(15) -0.0219(15) 0.0276(13) 0.0013(14)
    C10 0.0416(11) 0.0590(13) 0.0350(10) 0.0065(10) 0.0014(8) -0.0100(9)
    C9 0.0427(11) 0.0487(11) 0.0319(9) -0.0024(9) 0.0065(8) -0.0053(8)
    C3 0.0673(14) 0.0376(10) 0.0411(11) 0.0069(10) 0.0031(10) -0.0029(9)
    C6 0.0652(16) 0.100(2) 0.0484(14) -0.0113(15) 0.0260(12) -0.0077(14)
    C4 0.0640(14) 0.0471(12) 0.0430(12) 0.0137(11) 0.0027(10) -0.0090(10)
    C13 0.0458(13) 0.0585(15) 0.088(2) -0.0082(11) 0.0126(13) -0.0126(14)
    C15 0.0744(17) 0.0461(12) 0.0626(16) -0.0010(12) 0.0081(13) 0.0118(12)
    C14 0.0654(16) 0.0470(14) 0.0823(18) -0.0036(12) 0.0257(14) 0.0036(13)
    C16 0.0613(14) 0.0447(12) 0.0508(12) -0.0067(10) -0.0024(11) 0.0027(10)
    C5 0.0553(14) 0.0800(17) 0.0426(12) 0.0063(13) 0.0132(10) -0.0136(12)
    C12 0.0485(13) 0.0562(14) 0.0603(14) 0.0008(11) 0.0020(11) -0.0058(12)
_geom_special_details
;
All e.s.d.'s (except the e.s.d. in the dihedral angle between two l.s. planes)
are estimated using the full covariance matrix. The cell e.s.d.'s are taken
into account individually in the estimation of e.s.d.'s in distances, angles
and torsion angles; correlations between e.s.d.'s in cell parameters are only
used when they are defined by crystal symmetry. An approximate (isotropic)
treatment of cell e.s.d.'s is used for estimating e.s.d.'s involving l.s.
planes.
;
loop_
    _geom_bond_atom_site_label_1
    _geom_bond_atom_site_label_2
    _geom_bond_site_symmetry_2
    _geom_bond_distance
    _geom_bond_publ_flag
    Zn1 N1 2_556 2.0849(16) ?
    Zn1 N1 . 2.0849(16) ?
    Zn1 S1 . 2.2607(6) ?
    Zn1 S1 2_556 2.2607(6) ?
    S1 C11 . 1.768(2) ?
    C2 N1 . 1.323(3) ?
    C2 C3 . 1.400(3) ?
    C2 C2 2_556 1.500(4) ?
    N1 C9 . 1.375(2) ?
    C11 C12 . 1.385(3) ?
    C11 C16 . 1.393(3) ?
    C8 C7 . 1.371(3) ?
    C8 C9 . 1.405(3) ?
    C8 H8 . 0.9300 ?
    C7 C6 . 1.396(4) ?
    C7 H7 . 0.9300 ?
    C10 C4 . 1.396(3) ?
    C10 C9 . 1.412(3) ?
    C10 C5 . 1.417(3) ?
    C3 C4 . 1.366(3) ?
    C3 H3 . 0.9300 ?
    C6 C5 . 1.351(4) ?
    C6 H6 . 0.9300 ?
    C4 H4 . 0.9300 ?
    C13 C14 . 1.366(4) ?
    C13 C12 . 1.383(4) ?
    C13 H13 . 0.9300 ?
    C15 C14 . 1.380(4) ?
    C15 C16 . 1.386(3) ?
    C15 H15 . 0.9300 ?
    C14 H14 . 0.9300 ?
    C16 H16 . 0.9300 ?
    C5 H5 . 0.9300 ?
    C12 H12 . 0.9300 ?
loop_
    _geom_angle_atom_site_label_1
    _geom_angle_atom_site_label_2
    _geom_angle_atom_site_label_3
    _geom_angle_site_symmetry_1
    _geom_angle_site_symmetry_3
    _geom_angle
    _geom_angle_publ_flag
    N1 Zn1 N1 2_556 . 78.61(9) ?
    N1 Zn1 S1 2_556 . 106.55(5) ?
    N1 Zn1 S1 . . 110.17(5) ?
    N1 Zn1 S1 2_556 2_556 110.17(5) ?
    N1 Zn1 S1 . 2_556 106.55(5) ?
    S1 Zn1 S1 . 2_556 131.98(3) ?
    C11 S1 Zn1 . . 108.53(7) ?
    N1 C2 C3 . . 122.36(18) ?
    N1 C2 C2 . 2_556 115.52(11) ?
    C3 C2 C2 . 2_556 122.11(12) ?
    C2 N1 C9 . . 119.58(17) ?
    C2 N1 Zn1 . . 115.11(12) ?
    C9 N1 Zn1 . . 125.20(14) ?
    C12 C11 C16 . . 118.0(2) ?
    C12 C11 S1 . . 118.08(17) ?
    C16 C11 S1 . . 123.91(17) ?
    C7 C8 C9 . . 119.4(2) ?
    C7 C8 H8 . . 120.3 ?
    C9 C8 H8 . . 120.3 ?
    C8 C7 C6 . . 120.9(3) ?
    C8 C7 H7 . . 119.5 ?
    C6 C7 H7 . . 119.5 ?
    C4 C10 C9 . . 118.17(19) ?
    C4 C10 C5 . . 123.5(2) ?
    C9 C10 C5 . . 118.4(2) ?
    N1 C9 C8 . . 119.33(19) ?
    N1 C9 C10 . . 120.6(2) ?
    C8 C9 C10 . . 120.04(19) ?
    C4 C3 C2 . . 119.0(2) ?
    C4 C3 H3 . . 120.5 ?
    C2 C3 H3 . . 120.5 ?
    C5 C6 C7 . . 120.7(2) ?
    C5 C6 H6 . . 119.7 ?
    C7 C6 H6 . . 119.7 ?
    C3 C4 C10 . . 120.2(2) ?
    C3 C4 H4 . . 119.9 ?
    C10 C4 H4 . . 119.9 ?
    C14 C13 C12 . . 120.8(2) ?
    C14 C13 H13 . . 119.6 ?
    C12 C13 H13 . . 119.6 ?
    C14 C15 C16 . . 120.5(2) ?
    C14 C15 H15 . . 119.7 ?
    C16 C15 H15 . . 119.7 ?
    C13 C14 C15 . . 119.2(2) ?
    C13 C14 H14 . . 120.4 ?
    C15 C14 H14 . . 120.4 ?
    C15 C16 C11 . . 120.5(2) ?
    C15 C16 H16 . . 119.8 ?
    C11 C16 H16 . . 119.8 ?
    C6 C5 C10 . . 120.6(2) ?
    C6 C5 H5 . . 119.7 ?
    C10 C5 H5 . . 119.7 ?
    C13 C12 C11 . . 120.9(2) ?
    C13 C12 H12 . . 119.5 ?
    C11 C12 H12 . . 119.5 ?
