# Supplementary material for: Bis­(benzene­thiol­ato)(2,2′-biquinoline)zinc(II)
Source: Acta Crystallogr Sect E Struct Rep Online. 2009 Oct 23;65(Pt 11):m1421. doi: 10.1107/S1600536809041336 (PMC2971324; doi:10.1107/S1600536809041336)
Supplement: Supplementary file 2 [file e-65-m1421-Isup2.hkl]

#
# h,k,l, Fc-squared, Fo-squared, sigma(Fo-squared) and status flag
#
data_I
_shelx_title ' aidsznx1 in C 1 2/c 1 data 2-67.5'
_shelx_refln_list_code          4
_shelx_F_calc_maximum      386.75
_exptl_crystal_F_000      1112.00
_reflns_d_resolution_high  0.8346
 
loop_
 _symmetry_equiv_pos_as_xyz
 'x, y, z'
 '-x, y, -z+1/2'
 'x+1/2, y+1/2, z'
 '-x+1/2, y+1/2, -z+1/2'
 '-x, -y, -z'
 'x, -y, z-1/2'
 '-x+1/2, -y+1/2, -z'
 'x+1/2, -y+1/2, z-1/2'
 
_cell_length_a    17.1408
_cell_length_b    11.5591
_cell_length_c    12.8318
_cell_angle_alpha  90.000
_cell_angle_beta   93.811
_cell_angle_gamma  90.000
 
_shelx_F_squared_multiplier     1.000
 
loop_
 _refln_index_h
 _refln_index_k
 _refln_index_l
 _refln_F_squared_calc
 _refln_F_squared_meas
 _refln_F_squared_sigma
 _refln_observed_status
   2   0   0    32459.91    31810.40    127.02 o
   4   0   0    20830.33    20094.71    111.32 o
   6   0   0      349.84      326.76     22.30 o
   8   0   0     8733.81     8057.01    192.32 o
  10   0   0    14654.18    14351.93    165.85 o
  12   0   0     1286.81     1243.52     37.68 o
  14   0   0       50.35       63.45     26.33 o
  16   0   0      198.25      186.36     19.14 o
  18   0   0       99.44      128.02     16.29 o
  20   0   0      536.75      533.12     19.63 o
   1   1   0    13512.42    12796.93    154.81 o
   3   1   0    17093.13    15871.91    212.14 o
   5   1   0      325.53      313.92     16.01 o
   7   1   0     1898.77     1882.29     29.78 o
   9   1   0     5313.58     5343.21     67.82 o
  11   1   0        7.77       23.47     24.66 o
  13   1   0      105.00      112.44     24.51 o
  15   1   0      400.28      466.34     37.69 o
  17   1   0       49.20       35.05     38.81 o
  19   1   0       18.67       28.91     16.81 o
   0   2   0     2636.68     2248.29     33.97 o
   2   2   0    10044.88     9061.01    361.44 o
   4   2   0     1757.44     1655.79     27.62 o
   6   2   0     2069.02     2045.74     29.56 o
   8   2   0     4614.65     4289.20     57.92 o
  10   2   0     5170.07     4750.66    202.30 o
  12   2   0     3493.16     3579.60     58.91 o
  14   2   0      466.14      499.45     33.98 o
  16   2   0      545.11      539.52     55.09 o
  18   2   0      658.08      656.54     26.75 o
  20   2   0      272.57      237.97     15.44 o
   1   3   0        5.68       -4.77     41.82 o
   3   3   0     1161.01     1152.79     21.86 o
   5   3   0     3276.93     3208.61     71.56 o
   7   3   0      206.28      268.32     18.38 o
   9   3   0      888.56      816.00     28.49 o
  11   3   0      162.77      165.00     57.05 o
  13   3   0      661.02      781.93    107.91 o
  15   3   0     1010.07     1058.85     47.36 o
  17   3   0        0.76       28.39     39.77 o
  19   3   0       34.61       32.65     26.23 o
   0   4   0     3634.25     3285.13     57.08 o
   2   4   0     5699.71     5482.86     61.16 o
   4   4   0     1144.60      978.02     48.56 o
   6   4   0     7441.49     7513.00    104.76 o
   8   4   0    11182.18    11594.77    402.10 o
  10   4   0     4165.86     4255.15    101.05 o
  12   4   0      916.82      920.34     36.41 o
  14   4   0     1101.94     1042.78     50.38 o
  16   4   0      161.45      157.99     18.73 o
  18   4   0      147.18      170.09     25.99 o
   1   5   0     1296.08     1395.14     84.51 o
   3   5   0       22.43       11.09     23.97 o
   5   5   0     5643.96     5491.85     65.81 o
   7   5   0    11716.03    12158.90    386.75 o
   9   5   0     1031.49     1224.29     35.87 o
  11   5   0      522.25      536.52     30.82 o
  13   5   0      602.57      633.01     43.42 o
  15   5   0      580.37      602.03     37.01 o
  17   5   0      413.92      393.55     21.56 o
  19   5   0       11.39       25.07     20.52 o
   0   6   0     1561.42     1490.55     43.55 o
   2   6   0     3493.24     3405.39     63.31 o
   4   6   0     6458.08     6254.78    129.89 o
   6   6   0     2278.74     2015.83     87.62 o
   8   6   0     1506.53     1364.67     42.09 o
  10   6   0      491.66      523.34     48.75 o
  12   6   0      180.60      200.46     68.91 o
  14   6   0     1339.17     1309.39     33.33 o
  16   6   0      841.64      798.53     25.29 o
  18   6   0       51.28       41.53     55.96 o
   1   7   0      295.64      313.97     21.65 o
   3   7   0     1467.14     1421.81     36.73 o
   5   7   0     2106.86     1969.68     41.66 o
   7   7   0       78.42       55.99     38.77 o
   9   7   0       24.62       22.99     36.87 o
  11   7   0     1441.38     1515.95     54.79 o
  13   7   0      158.28      190.73     21.89 o
  15   7   0      366.02      379.28     57.18 o
  17   7   0       12.95      -29.29     29.29 o
   0   8   0     3107.26     3225.59     75.00 o
   2   8   0     1560.63     1607.05     49.63 o
   4   8   0     5553.21     5547.26    169.36 o
   6   8   0     3428.01     3453.28    134.28 o
   8   8   0      133.90      125.37     25.45 o
  10   8   0      240.39      263.06     44.35 o
  12   8   0      399.34      385.80     33.41 o
  14   8   0      445.35      469.36     20.76 o
  16   8   0       74.11       63.43     16.61 o
   1   9   0    10856.90    11036.84    329.96 o
   3   9   0      967.31      997.66     51.18 o
   5   9   0      132.91       74.95     46.69 o
   7   9   0      969.25     1019.13     48.37 o
   9   9   0      631.40      588.35     25.23 o
  11   9   0      305.28      303.92     20.32 o
  13   9   0      103.93       86.40     16.76 o
  15   9   0       12.54       30.02     22.78 o
   0  10   0     3161.41     3279.49     66.50 o
   2  10   0       73.71      107.72     23.71 o
   4  10   0     1243.04     1203.02     74.32 o
   6  10   0     2620.36     2678.55     46.67 o
   8  10   0      238.90      239.23     41.72 o
  10  10   0       25.64      -10.78     33.86 o
  12  10   0      125.42      106.07     16.84 o
  14  10   0      551.83      537.51     17.55 o
   1  11   0      860.25      828.67     27.14 o
   3  11   0        2.29       10.66     31.49 o
   5  11   0        6.40        6.49     54.93 o
   7  11   0      185.77      177.53     29.64 o
   9  11   0     1470.13     1455.71     33.23 o
  11  11   0      548.98      518.28     43.46 o
   0  12   0      893.06      896.21     37.20 o
   2  12   0      364.43      356.05     19.27 o
   4  12   0      135.34      141.38     19.95 o
   6  12   0        1.75       12.29     27.54 o
   8  12   0      316.84      304.18     17.62 o
  10  12   0      166.27      153.45     12.71 o
   1  13   0      562.28      539.34     20.97 o
   3  13   0      323.00      272.04     16.93 o
   5  13   0       71.57       67.84     20.91 o
   7  13   0      480.57      461.59     16.56 o
 -19   1   1      421.22      451.65     21.60 o
 -17   1   1       39.79       34.64     36.02 o
 -15   1   1        0.96      -18.25     38.07 o
 -13   1   1     1167.61     1133.30     38.93 o
 -11   1   1    10106.11     9709.01    106.93 o
  -9   1   1     5827.47     5527.83     69.92 o
  -7   1   1     1149.24     1195.05     47.59 o
  -5   1   1      143.72      189.41     15.56 o
  -3   1   1    20279.96    20201.75    891.25 o
  -1   1   1    18192.59    18893.95    227.63 o
   1   1   1    30356.63    29810.22   1201.21 o
   3   1   1    14331.14    13240.04    178.76 o
   5   1   1     1701.47     1656.94     24.66 o
   7   1   1    10627.67    10017.01    110.25 o
   9   1   1    13956.81    13515.76    151.05 o
  11   1   1     1878.56     1757.55     52.29 o
  13   1   1      246.31      248.56     26.20 o
  15   1   1      388.03      379.33     47.66 o
  17   1   1      269.15      288.28     31.81 o
  19   1   1      469.81      508.54     21.41 o
 -20   2   1       37.15       56.13     29.29 o
 -18   2   1        0.32      -24.94     31.55 o
 -16   2   1      219.33      197.77     20.14 o
 -14   2   1       38.03      -16.37    105.88 o
 -12   2   1      522.01      524.94     48.30 o
 -10   2   1       10.51       -7.64     65.30 o
  -8   2   1       96.15       94.64     17.05 o
  -6   2   1     2849.79     2627.66     36.63 o
  -4   2   1    15980.44    15842.66    837.00 o
  -2   2   1    29986.86    28099.21    402.56 o
   0   2   1       96.80      129.92     16.25 o
   2   2   1     7322.15     7812.29     94.60 o
   4   2   1     8369.90     7886.08     80.27 o
   6   2   1        4.42       28.71     22.36 o
   8   2   1      127.78      130.12     32.66 o
  10   2   1       71.98       83.21     31.29 o
  12   2   1      168.17      165.63     24.01 o
  14   2   1      354.82      364.38     44.24 o
  16   2   1       62.27       55.32     52.77 o
  18   2   1       38.48        2.29     35.74 o
  20   2   1       64.60       26.00     23.14 o
 -19   3   1      431.11      457.14     20.36 o
 -17   3   1      659.83      708.98     25.85 o
 -15   3   1      155.00      166.15     32.21 o
 -13   3   1     2134.90     2056.69     74.47 o
 -11   3   1     2706.53     2628.72     50.14 o
  -9   3   1     5814.89     5603.10     96.33 o
  -7   3   1     4762.32     4708.28    223.64 o
  -5   3   1     9303.17     9058.25    198.53 o
  -3   3   1      185.29      162.38     26.80 o
  -1   3   1     6604.29     6781.59     71.05 o
   1   3   1    20066.15    20565.00    121.93 o
   3   3   1     6281.54     6113.41     73.59 o
   5   3   1     1939.43     1769.03     69.32 o
   7   3   1      192.59      182.44     16.96 o
   9   3   1     6727.29     6454.17    202.10 o
  11   3   1     4394.20     4436.94     64.47 o
  13   3   1      582.82      590.45     32.94 o
  15   3   1       75.95       75.74     22.50 o
  17   3   1     1180.39     1218.35     30.96 o
  19   3   1      240.31      266.19     18.70 o
 -18   4   1       33.00       37.32     18.65 o
 -16   4   1      884.75      914.38     28.88 o
 -14   4   1      424.70      473.11     55.25 o
 -12   4   1      177.67      157.57     26.83 o
 -10   4   1        3.85      -25.10     35.13 o
  -8   4   1     1674.54     1780.15     36.44 o
  -6   4   1    10373.70     9764.41    131.90 o
  -4   4   1      513.11      492.50     19.74 o
  -2   4   1     1138.00     1137.91     22.83 o
   0   4   1     1274.24     1375.64     24.22 o
   2   4   1     2929.85     2597.73     39.00 o
   4   4   1     5135.27     5068.49     55.79 o
   6   4   1     2741.00     2611.93     73.27 o
   8   4   1     1489.36     1306.90     32.60 o
  10   4   1      140.81      117.54     28.03 o
  12   4   1      868.05      879.15     36.55 o
  14   4   1     2094.47     2240.66     64.94 o
  16   4   1      148.12      167.04     17.85 o
  18   4   1      168.25      200.02     17.64 o
 -19   5   1      171.27      202.43     13.94 o
 -17   5   1      334.80      338.36     28.50 o
 -15   5   1      987.52     1017.96     30.28 o
 -13   5   1      163.18      280.66     32.09 o
 -11   5   1      613.53      700.25     74.94 o
  -9   5   1      935.60      881.68     36.01 o
  -7   5   1     4801.80     5030.17     82.72 o
  -5   5   1     7615.81     7419.05     76.94 o
  -3   5   1       43.84       29.73     24.83 o
  -1   5   1     3082.81     2860.22    109.84 o
   1   5   1    11285.22    11319.21    118.20 o
   3   5   1     7454.77     6871.50    229.10 o
   5   5   1     7965.01     7718.66     78.59 o
   7   5   1     1124.11     1097.03     30.85 o
   9   5   1      236.36      227.77     29.87 o
  11   5   1     1080.53     1118.91     65.34 o
  13   5   1      650.62      673.60     42.11 o
  15   5   1     1157.53     1192.97     35.73 o
  17   5   1       59.50       43.52     31.45 o
 -18   6   1      440.99      419.31     41.69 o
 -16   6   1      291.38      331.18     44.98 o
 -14   6   1      223.75      253.09     20.75 o
 -12   6   1      416.20      445.55     39.33 o
 -10   6   1      264.33      299.79     27.03 o
  -8   6   1      739.67      842.59     70.79 o
  -6   6   1     5719.58     5444.86    129.80 o
  -4   6   1     1771.56     1750.23     34.68 o
  -2   6   1       19.00       56.05     29.45 o
   0   6   1     1734.86     1967.99     59.74 o
   2   6   1     5363.56     5277.10     65.71 o
   4   6   1     6318.73     6307.44    290.85 o
   6   6   1       62.98       64.72     22.06 o
   8   6   1       64.78       70.64     76.65 o
  10   6   1       78.11       42.42     42.27 o
  12   6   1      707.61      749.44     43.68 o
  14   6   1      377.08      422.84     22.09 o
  16   6   1       86.45       76.41     18.58 o
  18   6   1        9.83       24.43     20.17 o
 -17   7   1       67.52       33.37     28.39 o
 -15   7   1      450.18      446.02     21.07 o
 -13   7   1      272.14      337.47     20.53 o
 -11   7   1       11.23       44.26     41.25 o
  -9   7   1       58.52       84.88     47.01 o
  -7   7   1     4247.34     4236.98     62.19 o
  -5   7   1     6085.93     6000.80     83.58 o
  -3   7   1     5307.21     5399.21     75.71 o
  -1   7   1      188.21      145.03     19.64 o
   1   7   1      389.08      369.88     28.91 o
   3   7   1    11358.34    11618.73    155.22 o
   5   7   1     8050.01     7945.71    326.76 o
   7   7   1     1749.29     1783.70     44.25 o
   9   7   1      119.54        0.27     44.92 o
  11   7   1      326.99      337.82     34.16 o
  13   7   1     1288.63     1283.88     42.13 o
  15   7   1      616.81      634.37     22.74 o
  17   7   1       25.57      -13.64     22.48 o
 -16   8   1        4.35        4.36     31.40 o
 -14   8   1       83.77       90.81     16.35 o
 -12   8   1      139.05      129.61     18.23 o
 -10   8   1      304.39      256.53     56.32 o
  -8   8   1     1036.78     1034.92     55.69 o
  -6   8   1      454.55      511.06     29.78 o
  -4   8   1      482.92      437.66     28.70 o
  -2   8   1      748.28      756.28     31.35 o
   0   8   1     6117.62     6224.46     87.14 o
   2   8   1     2587.54     2511.60     47.97 o
   4   8   1     1997.56     1906.05     45.39 o
   6   8   1      102.72       90.05     28.00 o
   8   8   1     1262.44     1243.06     41.40 o
  10   8   1      772.65      698.76     62.06 o
  12   8   1      222.22      253.67     19.04 o
  14   8   1       70.46       25.42     31.57 o
  16   8   1        3.72        8.71     25.24 o
 -15   9   1      316.77      346.35     16.37 o
 -13   9   1      393.63      395.43     24.40 o
 -11   9   1        0.52        7.80     47.35 o
  -9   9   1      446.83      436.88     23.66 o
  -7   9   1     1805.39     1932.72     59.32 o
  -5   9   1     2705.06     2677.33     54.42 o
  -3   9   1       48.08       27.14     38.86 o
  -1   9   1      145.68      154.30     23.71 o
   1   9   1      321.11      367.80     69.38 o
   3   9   1     2822.43     2852.83     72.89 o
   5   9   1      457.52      431.62     30.46 o
   7   9   1       13.95       75.99     25.75 o
   9   9   1      310.37      306.95     59.86 o
  11   9   1       86.36      111.41     31.29 o
  13   9   1      881.33      942.65     49.41 o
  15   9   1      217.33      187.93     29.24 o
 -14  10   1       64.68       57.30     19.15 o
 -12  10   1      570.68      507.53     22.22 o
 -10  10   1     1434.96     1375.18     31.23 o
  -8  10   1      200.29      188.89     18.76 o
  -6  10   1      136.71      143.01     68.90 o
  -4  10   1      691.37      673.74     31.40 o
  -2  10   1      949.17     1031.29     41.02 o
   0  10   1      902.69      887.55     34.02 o
   2  10   1      655.62      660.67     31.66 o
   4  10   1      149.73      113.99     23.00 o
   6  10   1      317.11      327.39     21.08 o
   8  10   1      972.77     1038.98     28.73 o
  10  10   1      799.12      821.87     25.12 o
  12  10   1       91.64       53.26     18.37 o
  14  10   1       53.45       14.93     23.53 o
 -11  11   1        0.71        7.84     32.88 o
  -9  11   1        8.22       25.24     30.05 o
  -7  11   1      281.52      288.19     18.64 o
  -5  11   1      211.32      232.30     19.13 o
  -3  11   1      675.47      635.12     35.42 o
  -1  11   1      605.64      564.64     35.64 o
   1  11   1      123.19      135.85     16.86 o
   3  11   1      166.88      134.15     19.28 o
   5  11   1      998.26      930.88     28.24 o
   7  11   1      582.55      600.49     22.42 o
   9  11   1        0.52        0.09     18.31 o
  11  11   1       19.82       19.05     24.33 o
 -10  12   1     1005.87     1048.53     75.59 o
  -8  12   1       74.15       67.07     16.31 o
  -6  12   1       11.51      -31.91     31.91 o
  -4  12   1      199.45      205.01     15.96 o
  -2  12   1     1180.08     1143.47     28.23 o
   0  12   1     1927.65     1861.84     34.30 o
   2  12   1      464.79      450.25     24.97 o
   4  12   1       65.80       14.98     31.11 o
   6  12   1       95.63       92.05     15.75 o
   8  12   1      356.33      371.50     17.80 o
  10  12   1      899.07      872.69     21.22 o
  -7  13   1      140.17      136.46     11.64 o
  -5  13   1       18.26       37.61     13.33 o
  -3  13   1      181.24      147.80     56.83 o
  -1  13   1      301.20      291.28     23.66 o
   1  13   1       96.72       61.25     30.87 o
   3  13   1        0.49       28.04     22.10 o
   5  13   1       27.70       27.51     14.18 o
 -20   0   2      337.72      331.29     43.67 o
 -18   0   2       12.46       16.26     30.12 o
 -16   0   2      498.90      447.63     24.20 o
 -14   0   2     1221.14     1213.52     99.95 o
 -12   0   2       38.29       73.36     28.85 o
 -10   0   2     3013.97     2855.84    110.99 o
  -8   0   2     3425.47     3478.65     52.82 o
  -6   0   2        3.76       -1.91     39.54 o
  -4   0   2     3100.80     2682.61     34.52 o
  -2   0   2     6104.34     6368.92    119.61 o
   0   0   2    36337.96    34803.93    665.94 o
   2   0   2     9287.89     9279.69    105.55 o
   4   0   2   149574.14   159002.63    931.51 o
   6   0   2    28209.91    26589.06    450.96 o
   8   0   2     6229.36     5743.84     81.37 o
  10   0   2     3928.00     3858.90     52.88 o
  12   0   2       15.94       39.20     33.37 o
  14   0   2       96.70       97.45     31.97 o
  16   0   2      959.73      959.21     28.77 o
  18   0   2      271.92      289.43     25.99 o
  20   0   2        6.97       -4.07     21.77 o
 -19   1   2       46.57       33.54     18.30 o
 -17   1   2       73.56       59.04     40.08 o
 -15   1   2        3.32      -11.95     92.82 o
 -13   1   2      225.12      190.57     62.64 o
 -11   1   2     2056.12     2242.76     58.02 o
  -9   1   2     1249.65     1277.55     31.85 o
  -7   1   2     1894.58     1753.94     66.37 o
  -5   1   2     1091.92     1075.90     29.61 o
  -3   1   2    13674.60    13307.12     91.66 o
  -1   1   2    16318.92    16085.25    266.80 o
   1   1   2     7166.68     6744.92    135.57 o
   3   1   2    69997.41    72485.37    783.69 o
   5   1   2    41742.75    43217.34    278.37 o
   7   1   2      307.39      332.87     17.98 o
   9   1   2     2002.76     2284.43    136.38 o
  11   1   2      256.89      268.11     23.70 o
  13   1   2        0.90      -16.63     37.27 o
  15   1   2       40.73       32.88     42.94 o
  17   1   2       10.81       -5.56     33.72 o
  19   1   2      106.17       79.68     18.46 o
 -20   2   2      280.40      302.10     15.32 o
 -18   2   2      652.43      641.23     23.54 o
 -16   2   2      107.32       90.17     23.14 o
 -14   2   2     1112.62     1078.48     70.88 o
 -12   2   2     7717.32     7889.64    106.29 o
 -10   2   2     5510.59     5403.61     78.12 o
  -8   2   2     1165.12     1270.92    142.31 o
  -6   2   2      599.50      558.74     27.39 o
  -4   2   2    30526.95    31250.85    168.39 o
  -2   2   2    30855.46    30379.71    140.74 o
   0   2   2       14.60       12.30     20.45 o
   2   2   2       14.89       69.19     19.94 o
   4   2   2     2968.40     3369.22     40.49 o
   6   2   2    11835.77    11447.15    141.18 o
   8   2   2     6625.91     6211.96    161.61 o
  10   2   2     1875.63     1687.32     58.30 o
  12   2   2      262.86      275.57     25.72 o
  14   2   2       12.57       17.91     30.94 o
  16   2   2     1129.56     1144.34     31.74 o
  18   2   2     1190.55     1136.75     30.35 o
 -19   3   2      362.16      320.51     18.54 o
 -17   3   2      697.83      679.91     26.21 o
 -15   3   2      145.28      170.56     19.79 o
 -13   3   2      260.53      247.87     30.09 o
 -11   3   2       37.83       24.03     36.94 o
  -9   3   2      707.05      714.39     28.21 o
  -7   3   2     9544.92     9367.23    200.96 o
  -5   3   2       48.42      165.25     45.82 o
  -3   3   2    20880.05    21884.62    327.70 o
  -1   3   2       15.80       27.72     31.68 o
   1   3   2     1112.61     1066.61     21.26 o
   3   3   2    18759.84    18912.78    158.23 o
   5   3   2     1508.21     1575.66     27.87 o
   7   3   2     3288.34     3374.13     47.28 o
   9   3   2      137.03      121.47     30.26 o
  11   3   2       19.81       26.09     26.23 o
  13   3   2     1108.12     1107.49     39.75 o
  15   3   2      278.43      278.37     21.12 o
  17   3   2      231.89      255.82     31.41 o
  19   3   2        0.43       22.84     20.41 o
 -18   4   2        4.30       50.69     28.05 o
 -16   4   2      708.23      777.81     27.48 o
 -14   4   2      179.28      238.26     32.13 o
 -12   4   2     1464.84     1540.06     89.42 o
 -10   4   2     4572.06     4451.23     63.28 o
  -8   4   2     1906.12     1809.03     38.12 o
  -6   4   2     8008.72     8226.64     99.73 o
  -4   4   2    10642.49    12001.02    125.61 o
  -2   4   2    27305.42    28855.21   1252.63 o
   0   4   2     1727.03     1500.96     25.71 o
   2   4   2     2721.84     2580.06     47.25 o
   4   4   2     7129.68     7204.43     96.49 o
   6   4   2      568.96      534.37     61.66 o
   8   4   2      687.25      641.05     52.08 o
  10   4   2     3326.09     3537.25     95.01 o
  12   4   2     3613.70     3890.39     66.09 o
  14   4   2     2432.00     2560.67     68.99 o
  16   4   2       54.88       30.54     16.12 o
  18   4   2       50.77       59.17     18.86 o
 -19   5   2      457.49      397.97     16.94 o
 -17   5   2      277.23      331.15     21.53 o
 -15   5   2      947.76     1006.96     30.61 o
 -13   5   2      120.78      180.07     30.33 o
 -11   5   2     1272.56     1300.89     42.89 o
  -9   5   2     1144.37     1088.50     36.57 o
  -7   5   2     4478.84     4230.32     61.09 o
  -5   5   2    15884.44    17465.00    207.63 o
  -3   5   2     4319.96     4966.30     59.73 o
  -1   5   2     1891.37     1896.23     31.97 o
   1   5   2      588.62      509.13     20.31 o
   3   5   2     3425.93     3337.28     81.91 o
   5   5   2      623.78      644.52     23.69 o
   7   5   2      358.86      335.34     23.06 o
   9   5   2      132.81      143.79     21.68 o
  11   5   2     2599.24     2700.87     55.17 o
  13   5   2     2698.34     2686.59     70.83 o
  15   5   2       42.87       46.30     34.05 o
  17   5   2       35.21       40.15     54.08 o
 -18   6   2     1333.60     1275.73     33.76 o
 -16   6   2      769.54      800.94     53.28 o
 -14   6   2      390.51      416.48     23.54 o
 -12   6   2        0.09       22.48     34.06 o
 -10   6   2        7.12        3.52     47.69 o
  -8   6   2     7172.48     7108.50     96.03 o
  -6   6   2     4162.07     3945.01     54.76 o
  -4   6   2      318.59      204.25     20.03 o
  -2   6   2     1412.38     1672.71     33.87 o
   0   6   2     1890.57     1756.31     64.61 o
   2   6   2    10883.80    11051.66    138.62 o
   4   6   2     8928.50     9451.67    110.02 o
   6   6   2     2145.08     2147.06     42.73 o
   8   6   2      988.49      997.05     35.32 o
  10   6   2        4.94        4.07     27.13 o
  12   6   2      569.91      501.87     51.61 o
  14   6   2      383.67      375.96     25.03 o
  16   6   2      202.38      212.18     18.82 o
  18   6   2       34.42       12.96     22.77 o
 -17   7   2      198.31      201.74     15.11 o
 -15   7   2      260.72      300.08     21.89 o
 -13   7   2       13.50       13.92     57.15 o
 -11   7   2     1584.26     1556.57     58.60 o
  -9   7   2      444.13      481.43     31.57 o
  -7   7   2      236.42      239.13     25.93 o
  -5   7   2     1897.94     1836.52    175.84 o
  -3   7   2      126.18       83.12     30.72 o
  -1   7   2       13.13       30.67     29.31 o
   1   7   2     1417.29     1399.45     36.06 o
   3   7   2     1727.23     1624.70     64.68 o
   5   7   2     1326.96     1323.57     82.62 o
   7   7   2        2.41       -2.81     55.73 o
   9   7   2        2.01      -15.34     40.11 o
  11   7   2      629.36      567.36     39.34 o
  13   7   2      286.01      323.54     21.07 o
  15   7   2      115.14       97.93     21.81 o
  17   7   2        0.58      -18.24     23.37 o
 -16   8   2      220.56      214.36     14.91 o
 -14   8   2       11.34       -4.16     33.88 o
 -12   8   2       68.38       86.33     16.42 o
 -10   8   2      555.87      548.65     48.93 o
  -8   8   2     1192.85     1178.37     87.55 o
  -6   8   2     3444.91     3487.63     59.35 o
  -4   8   2      845.50      838.52     81.81 o
  -2   8   2      144.92      104.81     23.10 o
   0   8   2      419.59      502.81     62.38 o
   2   8   2     7617.61     7785.44    206.37 o
   4   8   2    14337.04    14615.09    616.13 o
   6   8   2     1312.18     1353.49    122.00 o
   8   8   2      608.74      564.59     39.56 o
  10   8   2      569.78      580.46     68.77 o
  12   8   2     1317.71     1427.17     36.36 o
  14   8   2      639.45      638.54     44.72 o
  16   8   2        6.13       -4.33     20.91 o
 -15   9   2      137.61      129.61     13.98 o
 -13   9   2       97.07      123.70     16.50 o
 -11   9   2        2.89      -35.54     35.54 o
  -9   9   2      105.50      103.37     33.51 o
  -7   9   2      370.72      350.11     34.70 o
  -5   9   2      166.07      203.90     24.43 o
  -3   9   2     2312.73     2285.44    119.37 o
  -1   9   2      929.98      974.37     36.89 o
   1   9   2      442.44      455.92     30.48 o
   3   9   2     2957.94     2853.51     57.95 o
   5   9   2     4852.53     5054.25    125.06 o
   7   9   2     3650.43     3742.27    105.49 o
   9   9   2      256.32      270.41     19.91 o
  11   9   2        8.87       20.48     34.65 o
  13   9   2        1.56       -4.77     58.01 o
  15   9   2      119.13      128.64     11.93 o
 -14  10   2      246.37      241.60     13.76 o
 -12  10   2      215.17      197.52     16.46 o
 -10  10   2      331.41      279.24     25.77 o
  -8  10   2      829.23      842.44     26.93 o
  -6  10   2      805.35      879.67     28.51 o
  -4  10   2      626.91      575.93     30.48 o
  -2  10   2      717.34      735.27     61.09 o
   0  10   2      273.40      263.57     29.13 o
   2  10   2       31.59      -30.59     37.72 o
   4  10   2      732.11      778.41     53.45 o
   6  10   2       38.49       52.44     22.04 o
   8  10   2       47.62       33.13     33.12 o
  10  10   2      141.34      121.08     15.90 o
  12  10   2      405.84      449.68     26.68 o
 -11  11   2     1158.60     1119.49     41.28 o
  -9  11   2      498.01      457.36     22.42 o
  -7  11   2       31.15       32.17     35.53 o
  -5  11   2      258.04      253.89     19.69 o
  -3  11   2     1482.88     1470.03     38.20 o
  -1  11   2     2612.56     2632.49     42.25 o
   1  11   2        7.50      -39.95     39.95 o
   3  11   2      101.32       69.76     38.47 o
   5  11   2       32.86       33.01     20.86 o
   7  11   2       96.31      123.10     26.16 o
   9  11   2     1569.97     1504.09     32.35 o
  11  11   2       91.36       40.26     25.44 o
 -10  12   2        0.67       -3.52     26.50 o
  -8  12   2        0.50       -0.65     26.96 o
  -6  12   2      152.71      134.45     16.20 o
  -4  12   2      164.37      216.10     25.59 o
  -2  12   2      153.87      152.97     17.37 o
   0  12   2      559.41      541.86     21.53 o
   2  12   2      260.32      258.15     17.49 o
   4  12   2      379.45      387.21     22.10 o
   6  12   2        5.05      -28.19     28.19 o
   8  12   2      304.55      284.25     31.41 o
  -5  13   2      301.31      307.92     15.31 o
  -3  13   2     1933.93     1911.35     57.91 o
  -1  13   2      857.31      848.29     24.09 o
   1  13   2      115.49      115.51     14.22 o
   3  13   2        4.70        1.93     21.67 o
   5  13   2      217.39      216.07     14.15 o
 -19   1   3       83.85       91.55     32.94 o
 -17   1   3      170.44      149.42     19.22 o
 -15   1   3      932.55      910.47     49.65 o
 -13   1   3     2932.59     2939.14     58.80 o
 -11   1   3     3712.48     3533.84    107.57 o
  -9   1   3       15.77       59.37     19.95 o
  -7   1   3     3596.20     3896.81     55.15 o
  -5   1   3     4161.82     4049.23    118.72 o
  -3   1   3    25938.80    26106.08    311.60 o
  -1   1   3    47842.45    49360.35    180.89 o
   1   1   3      168.81      357.17    122.52 o
   3   1   3     4598.26     4685.96     63.69 o
   5   1   3    15660.46    15267.11    126.67 o
   7   1   3    31033.02    30731.83    210.72 o
   9   1   3     3635.80     3500.12     48.81 o
  11   1   3        1.30       16.76     37.57 o
  13   1   3      200.52      252.51     25.47 o
  15   1   3     1389.93     1327.32     34.23 o
  17   1   3      715.22      718.81     28.41 o
  19   1   3      281.94      267.75     16.60 o
 -20   2   3      100.22       98.26     17.04 o
 -18   2   3      392.34      371.26     24.00 o
 -16   2   3        0.68      -11.04     38.92 o
 -14   2   3        1.65      -43.69     71.28 o
 -12   2   3      321.48      378.65     61.17 o
 -10   2   3       20.29       45.22     25.72 o
  -8   2   3      928.58      708.56     71.06 o
  -6   2   3     2004.04     1976.74     48.81 o
  -4   2   3     1893.71     1995.81     82.51 o
  -2   2   3    21682.09    21891.15    149.22 o
   0   2   3     5042.42     5021.65     62.01 o
   2   2   3     5409.47     5189.51     67.00 o
   4   2   3      754.24      755.26     20.58 o
   6   2   3       97.69       65.94     18.10 o
   8   2   3      759.55      709.60     25.39 o
  10   2   3      527.91      503.64     26.77 o
  12   2   3     2980.93     3086.72     57.34 o
  14   2   3       40.74      -10.46     43.90 o
  16   2   3      144.27      176.41     18.20 o
  18   2   3        6.69      -35.33     35.33 o
 -19   3   3        1.10       29.95     24.84 o
 -17   3   3        9.18       29.60     20.61 o
 -15   3   3     1174.52     1168.46     33.28 o
 -13   3   3     4873.10     5075.67    179.52 o
 -11   3   3     1007.77     1042.67     37.76 o
  -9   3   3     2583.42     2647.13     64.26 o
  -7   3   3      708.78      653.48     25.47 o
  -5   3   3    20927.15    21505.19    312.80 o
  -3   3   3    19348.31    19536.23    140.90 o
  -1   3   3     3134.60     3063.55     39.73 o
   1   3   3      923.40      929.39     21.36 o
   3   3   3     5417.38     5383.17    319.83 o
   5   3   3     6397.89     6106.12     64.28 o
   7   3   3     3074.98     2650.19     40.70 o
   9   3   3     2676.45     2750.85     47.02 o
  11   3   3      430.89      460.96     28.30 o
  13   3   3      382.84      450.44     38.17 o
  15   3   3      323.62      353.24     56.27 o
  17   3   3     1018.27     1000.44     44.17 o
  19   3   3      124.49      112.65     12.69 o
 -18   4   3       21.20       18.97     25.98 o
 -16   4   3      654.83      714.10     26.63 o
 -14   4   3       11.06       12.10     41.36 o
 -12   4   3      416.97      456.49     31.14 o
 -10   4   3     1228.93     1205.28     38.72 o
  -8   4   3     6618.38     6421.34    173.68 o
  -6   4   3     1898.87     1790.53     67.99 o
  -4   4   3     2091.83     2111.60     33.36 o
  -2   4   3      409.08      482.90     19.32 o
   0   4   3     3280.19     3068.96     96.73 o
   2   4   3     6586.58     6178.37     73.41 o
   4   4   3       32.96       34.16     26.58 o
   6   4   3      103.93      177.90     18.38 o
   8   4   3      570.39      543.96     26.13 o
  10   4   3       83.92      112.41     50.32 o
  12   4   3      964.54     1008.13     37.90 o
  14   4   3      819.01      768.10     27.13 o
  16   4   3       10.82      -33.91     33.91 o
  18   4   3       77.91      -10.49     31.23 o
 -17   5   3      305.49      288.83     31.41 o
 -15   5   3     1314.55     1357.99     35.91 o
 -13   5   3       44.15       33.09     39.59 o
 -11   5   3      385.17      369.89     30.55 o
  -9   5   3     5519.77     5545.71     79.90 o
  -7   5   3     4883.46     4810.08    116.76 o
  -5   5   3       50.92       61.81     16.38 o
  -3   5   3      738.23      758.93     28.82 o
  -1   5   3     6599.41     6945.96     85.65 o
   1   5   3     7173.51     7163.44     86.98 o
   3   5   3     2628.50     2416.19     90.47 o
   5   5   3     3581.80     3491.75    108.82 o
   7   5   3     3597.57     3805.37    110.95 o
   9   5   3      457.10      431.99     27.12 o
  11   5   3      880.09      944.51     37.06 o
  13   5   3     1219.58     1206.46     31.74 o
  15   5   3      468.03      526.77     23.15 o
  17   5   3        0.07       -3.75     25.82 o
 -18   6   3       40.71       54.58     14.42 o
 -16   6   3      175.85      211.89     26.73 o
 -14   6   3      538.01      516.20     24.66 o
 -12   6   3      369.18      390.68     39.45 o
 -10   6   3       21.45       37.16     61.14 o
  -8   6   3     1968.11     2000.40     47.21 o
  -6   6   3     1539.20     1398.66     39.44 o
  -4   6   3      141.88      161.58     25.76 o
  -2   6   3     1321.70     1508.80     35.44 o
   0   6   3       63.50       10.47     30.06 o
   2   6   3     1746.25     1478.89     34.86 o
   4   6   3     2657.63     2636.00     45.37 o
   6   6   3       21.27        5.90     54.02 o
   8   6   3       11.53      -39.22     39.22 o
  10   6   3      300.53      266.51     27.48 o
  12   6   3      403.66      433.68     38.08 o
  14   6   3      150.42      175.74     17.36 o
  16   6   3        0.58      -21.26     28.56 o
 -17   7   3      620.90      642.12     20.60 o
 -15   7   3       42.27       40.13     31.91 o
 -13   7   3      141.10      129.94     42.46 o
 -11   7   3      233.90      246.07     35.25 o
  -9   7   3     1522.97     1403.47     45.85 o
  -7   7   3     3696.45     3707.47     61.62 o
  -5   7   3      779.37      788.66     31.46 o
  -3   7   3      245.38      332.04     23.96 o
  -1   7   3      656.55      696.85     29.16 o
   1   7   3     6924.99     6921.00    375.25 o
   3   7   3     5615.55     5923.57    167.09 o
   5   7   3      950.65     1001.02     58.83 o
   7   7   3      148.71       75.54     41.10 o
   9   7   3      717.48      753.02     35.09 o
  11   7   3     2759.10     2908.62    231.08 o
  13   7   3      685.38      737.78     31.60 o
  15   7   3       71.11       62.66     26.04 o
 -16   8   3      160.53      156.96     14.34 o
 -14   8   3      173.30      179.42     18.38 o
 -12   8   3       41.45       33.27     17.95 o
 -10   8   3        9.86      -26.71     70.43 o
  -8   8   3      225.54      298.73     34.12 o
  -6   8   3      916.93      845.50     36.49 o
  -4   8   3      897.13      986.84     34.61 o
  -2   8   3      614.12      685.32     31.11 o
   0   8   3     1158.88     1283.23     38.33 o
   2   8   3      606.46      636.58     38.72 o
   4   8   3     2863.53     2926.13    115.06 o
   6   8   3      555.88      593.27     31.77 o
   8   8   3     1563.25     1587.84     57.14 o
  10   8   3      696.44      694.78     27.18 o
  12   8   3      234.81      266.38     19.79 o
  14   8   3       94.91       56.10     30.91 o
 -15   9   3       16.13        8.92     23.41 o
 -13   9   3      126.05       95.52     16.22 o
 -11   9   3      113.00      144.24     89.70 o
  -9   9   3      971.56      936.94     30.14 o
  -7   9   3     3405.47     3552.34    100.01 o
  -5   9   3     1214.42     1212.20     58.45 o
  -3   9   3      296.60      267.25     26.23 o
  -1   9   3      528.27      620.07     31.51 o
   1   9   3     2164.87     2191.13    102.88 o
   3   9   3     3178.81     3265.76     60.36 o
   5   9   3       38.62       41.28     50.83 o
   7   9   3      728.96      714.20     51.79 o
   9   9   3       87.71      103.40     16.96 o
  11   9   3      518.04      551.60     50.35 o
  13   9   3      792.34      849.10     39.42 o
 -12  10   3      404.01      402.23     18.95 o
 -10  10   3      181.52      219.94     17.72 o
  -8  10   3       84.20      113.25     30.03 o
  -6  10   3      264.29      277.60     20.15 o
  -4  10   3     2545.38     2560.24     42.25 o
  -2  10   3     3687.72     3667.87     59.44 o
   0  10   3      711.01      682.54     55.55 o
   2  10   3      446.94      455.94     27.59 o
   4  10   3      204.90      240.47     67.43 o
   6  10   3     4038.81     4015.52    112.02 o
   8  10   3      871.23      843.23     26.85 o
  10  10   3       19.06        1.93     32.88 o
  12  10   3       12.96       17.15     22.69 o
 -11  11   3        4.61       28.90     20.69 o
  -9  11   3      347.34      361.21     19.14 o
  -7  11   3      167.75      199.20     17.54 o
  -5  11   3       21.67      -23.88     36.43 o
  -3  11   3      217.88      191.58     19.22 o
  -1  11   3      138.95      152.22     18.24 o
   1  11   3      648.04      652.62     24.76 o
   3  11   3      374.50      373.86     20.78 o
   5  11   3      216.61      226.73     18.90 o
   7  11   3      334.82      370.74     18.78 o
   9  11   3      202.03      192.68     16.52 o
  11  11   3       84.22       91.04     11.83 o
  -8  12   3        2.51       -4.92     24.83 o
  -6  12   3      161.76      155.85     17.21 o
  -4  12   3     1313.78     1284.16     30.91 o
  -2  12   3     1156.48     1232.86     43.44 o
   0  12   3      191.76      206.24     16.54 o
   2  12   3      114.24      130.27     28.84 o
   4  12   3      379.43      393.58     20.41 o
   6  12   3      751.06      693.98     22.57 o
   8  12   3      544.40      544.01     18.66 o
  -5  13   3       27.70       17.58     24.14 o
  -3  13   3      107.43       95.11     17.78 o
  -1  13   3       16.24       18.07     24.42 o
   1  13   3       21.61      -14.04     15.35 o
   3  13   3       18.99       27.88     14.33 o
   5  13   3       40.32       35.06     22.12 o
 -20   0   4       71.46       31.64     33.57 o
 -18   0   4      122.89      118.64     26.73 o
 -16   0   4      813.04      698.10     28.15 o
 -14   0   4     3895.05     4008.97     87.98 o
 -12   0   4     4059.07     4033.30     67.52 o
 -10   0   4      550.82      586.43     28.95 o
  -8   0   4     3237.72     3392.33     52.79 o
  -6   0   4       82.08       27.15     25.60 o
  -4   0   4    31279.19    31195.18    261.16 o
  -2   0   4     4331.14     4188.64     43.35 o
   0   0   4        6.88       27.15     18.12 o
   2   0   4      252.96      246.44     15.68 o
   4   0   4     3705.82     3046.28    142.83 o
   6   0   4    26046.98    25698.42    189.68 o
   8   0   4    52509.26    55514.94   1277.40 o
  10   0   4     1529.00     1603.93     39.13 o
  12   0   4       62.23       31.66     38.41 o
  14   0   4     1573.30     1593.79     96.85 o
  16   0   4      852.27      817.26     27.83 o
  18   0   4      183.08      171.24     29.01 o
 -19   1   4      150.41      131.19     48.22 o
 -17   1   4       41.89       34.34     36.97 o
 -15   1   4        6.53       51.46     38.35 o
 -13   1   4        0.57      -47.03     47.03 o
 -11   1   4      566.55      615.49     37.75 o
  -9   1   4      652.38      826.40     54.53 o
  -7   1   4     4093.56     4581.45     76.50 o
  -5   1   4     1495.76     1561.95     30.53 o
  -3   1   4     1013.18      923.04     21.04 o
  -1   1   4      817.23      802.96     18.90 o
   1   1   4     3348.63     3272.48    106.68 o
   3   1   4     1669.34     1703.46     45.43 o
   5   1   4     1367.46     1248.09     38.29 o
   7   1   4     7655.49     8524.71    302.46 o
   9   1   4    10877.27    11044.63    181.18 o
  11   1   4     1371.86     1323.31     50.93 o
  13   1   4      628.52      649.85     68.27 o
  15   1   4        3.41      -22.77     37.32 o
  17   1   4        4.94       -9.71     31.59 o
  19   1   4       55.37       51.04     28.66 o
 -18   2   4        5.28       -9.19     30.13 o
 -16   2   4      312.70      248.84     22.17 o
 -14   2   4     4720.64     5112.62     98.62 o
 -12   2   4     3808.44     3850.52     66.42 o
 -10   2   4      523.18      517.81     28.61 o
  -8   2   4     1388.68     1443.73     34.89 o
  -6   2   4     7131.09     7721.76    107.46 o
  -4   2   4    33301.66    33562.95    196.76 o
  -2   2   4    15152.64    15333.45    403.25 o
   0   2   4     1440.90     1538.79     24.69 o
   2   2   4      955.53     1021.68     25.13 o
   4   2   4      730.75      639.38     21.97 o
   6   2   4     9764.83     9213.33    117.71 o
   8   2   4      716.55      559.83     24.40 o
  10   2   4      341.00      321.12     54.10 o
  12   2   4       39.92        2.92     40.26 o
  14   2   4      167.91      161.93     30.20 o
  16   2   4     1128.87     1108.85     29.38 o
  18   2   4      254.28      246.04     27.65 o
 -19   3   4       19.57       39.94     22.32 o
 -17   3   4      584.33      582.37     36.33 o
 -15   3   4      299.65      314.45     21.96 o
 -13   3   4      108.46      111.38     26.72 o
 -11   3   4      778.00      777.04     50.03 o
  -9   3   4     2316.94     2253.55     46.94 o
  -7   3   4     4691.04     4764.69    106.23 o
  -5   3   4     2203.37     2371.68     36.03 o
  -3   3   4     5343.61     4879.57     54.42 o
  -1   3   4     2667.38     2527.16     61.86 o
   1   3   4      705.69      502.22     21.40 o
   3   3   4     3764.41     3751.58     50.33 o
   5   3   4      743.02      740.18     23.55 o
   7   3   4     2334.53     2539.55     51.32 o
   9   3   4      908.14      859.41     32.13 o
  11   3   4     1090.06     1078.60     49.71 o
  13   3   4      597.37      638.53     42.58 o
  15   3   4      232.01      231.07     20.59 o
  17   3   4      453.41      450.47     22.60 o
 -18   4   4       90.74       59.62     19.60 o
 -16   4   4       46.50      -46.21     73.91 o
 -14   4   4      594.51      578.28     27.52 o
 -12   4   4     2517.05     2567.61     58.74 o
 -10   4   4     2649.83     2477.24     65.67 o
  -8   4   4     2397.89     2531.24     47.35 o
  -6   4   4     9968.61    10235.27    138.54 o
  -4   4   4      224.73      281.65     19.04 o
  -2   4   4    10728.97    11404.09    123.36 o
   0   4   4    26134.35    28860.16    195.56 o
   2   4   4    14877.49    15555.81    148.60 o
   4   4   4     3604.82     3522.73     49.89 o
   6   4   4      149.92      122.89     18.70 o
   8   4   4     1349.09     1269.00     37.23 o
  10   4   4     1057.97     1117.43     38.05 o
  12   4   4      262.24      318.98     33.98 o
  14   4   4     1595.71     1541.04     36.49 o
  16   4   4      666.30      629.67     23.45 o
  18   4   4      201.66      191.27     14.83 o
 -17   5   4       72.54       30.76     24.68 o
 -15   5   4     1380.27     1281.43     33.75 o
 -13   5   4        0.48      -16.19     46.50 o
 -11   5   4      178.86      197.29     26.86 o
  -9   5   4     3544.94     3713.66     80.02 o
  -7   5   4      203.22      196.19     36.76 o
  -5   5   4      535.48      474.54     23.22 o
  -3   5   4        5.23       17.28     27.11 o
  -1   5   4     6506.60     7250.33    108.40 o
   1   5   4    23512.74    24848.87    204.19 o
   3   5   4     1202.62     1206.06     48.76 o
   5   5   4      842.87      874.55     29.63 o
   7   5   4      239.05      277.35     23.49 o
   9   5   4      314.13      293.64     29.93 o
  11   5   4     1091.05     1054.03     49.71 o
  13   5   4      159.07      165.03     19.67 o
  15   5   4        1.75       -2.14     37.89 o
  17   5   4      144.06      102.29     13.77 o
 -18   6   4      392.81      369.44     15.96 o
 -16   6   4      688.85      653.48     45.92 o
 -14   6   4     2151.72     2297.67     41.95 o
 -12   6   4      593.65      597.07     42.39 o
 -10   6   4      869.91      992.09     39.37 o
  -8   6   4     2877.22     2833.66    154.27 o
  -6   6   4      825.42      847.53     54.77 o
  -4   6   4     1450.85     1623.43     37.44 o
  -2   6   4      266.14      241.96    102.95 o
   0   6   4     3054.56     2584.30     44.45 o
   2   6   4     1001.93      896.85     30.39 o
   4   6   4     1286.44     1273.31     35.38 o
   6   6   4      444.53      534.70     53.08 o
   8   6   4     1233.99     1286.77     92.82 o
  10   6   4     2735.56     2765.92    122.00 o
  12   6   4     1872.37     1816.88     59.19 o
  14   6   4        3.56       27.97     31.64 o
  16   6   4       43.62       58.33     22.34 o
 -17   7   4       63.80       86.82     11.96 o
 -15   7   4      389.87      411.94     21.89 o
 -13   7   4      286.78      247.01     21.13 o
 -11   7   4      766.55      782.12     29.79 o
  -9   7   4      516.24      516.09     43.38 o
  -7   7   4     1961.28     1771.98     48.65 o
  -5   7   4      361.38      294.32     26.35 o
  -3   7   4       50.60       24.07     35.94 o
  -1   7   4      380.25      371.79     26.66 o
   1   7   4     2000.36     1929.92    137.92 o
   3   7   4     1158.49     1110.49     47.03 o
   5   7   4       50.11       24.06     39.08 o
   7   7   4       24.49       43.60     41.10 o
   9   7   4      212.61      245.18     31.31 o
  11   7   4      517.57      640.71     44.36 o
  13   7   4       99.28      118.10     33.40 o
  15   7   4        0.25       -5.17     23.59 o
 -16   8   4       72.12       95.21     11.00 o
 -14   8   4        9.88      -32.74     32.74 o
 -12   8   4       33.80       38.10     36.64 o
 -10   8   4     1207.27     1250.23     33.82 o
  -8   8   4     1304.92     1506.66     57.32 o
  -6   8   4      351.30      365.46     31.69 o
  -4   8   4        2.58      -33.72     67.41 o
  -2   8   4       31.14       92.74     26.11 o
   0   8   4     3083.40     3241.09     58.51 o
   2   8   4     7290.61     7307.06    265.68 o
   4   8   4      375.46      429.17     68.41 o
   6   8   4       40.01       -3.45     51.06 o
   8   8   4     1599.65     1676.93     57.83 o
  10   8   4     3165.50     3346.85    122.25 o
  12   8   4      955.46      971.43     61.51 o
  14   8   4       35.32       29.77     27.04 o
 -13   9   4      639.42      593.98     22.81 o
 -11   9   4      104.58      154.90     16.34 o
  -9   9   4       28.68       45.27     37.63 o
  -7   9   4       19.90       53.14     21.56 o
  -5   9   4      600.72      578.69     42.25 o
  -3   9   4     2181.89     2079.55     62.58 o
  -1   9   4      715.33      698.14     33.52 o
   1   9   4       50.09       31.08     27.67 o
   3   9   4       79.60       92.32     36.39 o
   5   9   4     1283.04     1347.29     79.00 o
   7   9   4     6256.50     6664.16    212.83 o
   9   9   4     2221.51     2409.18     96.49 o
  11   9   4      127.08      125.61     22.00 o
  13   9   4        0.44      -16.32     25.65 o
 -12  10   4       39.09       36.39     13.84 o
 -10  10   4      552.82      536.05     44.82 o
  -8  10   4     2561.49     2418.07     75.60 o
  -6  10   4      665.76      579.33     26.01 o
  -4  10   4      114.87      100.09     17.79 o
  -2  10   4      310.54      342.56     21.12 o
   0  10   4     1365.09     1423.75     40.53 o
   2  10   4     1969.99     1953.19     89.02 o
   4  10   4       16.31      -20.75     41.43 o
   6  10   4        6.57       30.94     20.77 o
   8  10   4      439.57      436.25     20.88 o
  10  10   4        1.43      -11.43     27.13 o
  12  10   4      177.98      178.38     35.17 o
 -11  11   4      296.81      293.67     28.96 o
  -9  11   4        5.26      -13.33     17.95 o
  -7  11   4      546.06      496.01     33.53 o
  -5  11   4     2799.34     2635.35     94.40 o
  -3  11   4     1185.02     1188.31     30.20 o
  -1  11   4      359.05      381.24     55.13 o
   1  11   4        1.27       17.78     37.04 o
   3  11   4      998.68      999.54     28.01 o
   5  11   4      706.95      707.28     67.59 o
   7  11   4        4.12      -21.66     28.36 o
   9  11   4        1.42        8.18     24.62 o
  -8  12   4        1.99      -23.00     42.68 o
  -6  12   4      229.16      227.84     16.15 o
  -4  12   4       33.64      -31.84     65.59 o
  -2  12   4       39.99       31.87     18.73 o
   0  12   4       77.60      126.76     37.04 o
   2  12   4       52.72       24.22     23.42 o
   4  12   4      930.56      870.33     25.90 o
   6  12   4       78.74       56.84     17.63 o
   8  12   4      125.44      144.44     17.95 o
  -5  13   4      289.34      289.97     19.95 o
  -3  13   4      893.53      909.30     43.09 o
  -1  13   4      469.55      464.02     18.14 o
   1  13   4      282.05      305.62     15.15 o
   3  13   4       77.31       82.22     11.77 o
 -19   1   5       85.48       42.42     18.64 o
 -17   1   5      851.35      794.52     60.93 o
 -15   1   5     2013.02     1958.39    164.73 o
 -13   1   5     1233.22     1251.06     44.86 o
 -11   1   5     1246.80     1300.95     89.11 o
  -9   1   5      369.57      434.48     27.47 o
  -7   1   5     5483.83     5100.50     69.77 o
  -5   1   5     7423.47     7121.27    186.03 o
  -3   1   5    11448.48    11620.34    386.81 o
  -1   1   5     3691.15     3598.68     94.38 o
   1   1   5       96.25       95.90     14.54 o
   3   1   5     8402.89     7963.31    131.02 o
   5   1   5    16574.23    16002.71    487.45 o
   7   1   5     1463.43     1493.24     33.80 o
   9   1   5      454.70      529.61     27.27 o
  11   1   5      590.07      580.13     31.96 o
  13   1   5      972.19     1000.08     47.49 o
  15   1   5     2067.03     2096.50     69.78 o
  17   1   5      249.24      280.37     18.65 o
 -18   2   5      312.24      330.21     20.68 o
 -16   2   5      107.06       84.90     28.78 o
 -14   2   5      261.85      272.50     36.66 o
 -12   2   5      137.00      174.85     27.99 o
 -10   2   5      438.17      418.79     49.09 o
  -8   2   5      229.50      234.75     53.92 o
  -6   2   5     2586.39     2731.48     41.12 o
  -4   2   5      194.95      219.08     17.01 o
  -2   2   5      396.73      416.68     17.93 o
   0   2   5     1699.40     1645.51     27.70 o
   2   2   5      824.36      801.33     30.42 o
   4   2   5       14.92       27.27     24.74 o
   6   2   5     2852.12     3195.56     72.56 o
   8   2   5       47.51       30.08     30.03 o
  10   2   5     2133.46     2197.13     52.64 o
  12   2   5      910.79      928.03     82.84 o
  14   2   5      283.22      303.03     20.07 o
  16   2   5       17.27       40.89     31.13 o
  18   2   5       51.30       26.84     25.81 o
 -19   3   5      167.58      127.10     13.57 o
 -17   3   5        7.20       -7.60     34.88 o
 -15   3   5        5.05       50.36     35.75 o
 -13   3   5     1794.84     1996.20     72.89 o
 -11   3   5     2576.18     2559.19    113.99 o
  -9   3   5     2582.86     2712.59     52.33 o
  -7   3   5       87.62       86.34     24.56 o
  -5   3   5    17098.76    17978.47    171.17 o
  -3   3   5    10467.92    10664.25    122.36 o
  -1   3   5     1372.32     1420.50     58.11 o
   1   3   5     3941.88     4026.06     53.63 o
   3   3   5    10780.73    11186.38    364.53 o
   5   3   5     4189.35     3870.75     67.16 o
   7   3   5     1835.45     1752.68     38.65 o
   9   3   5      928.32      966.09     33.78 o
  11   3   5      649.88      615.36     33.08 o
  13   3   5      716.24      770.51     43.86 o
  15   3   5       64.65       35.48     36.45 o
  17   3   5      319.07      308.54     18.45 o
 -18   4   5       51.16       20.22     27.93 o
 -16   4   5        4.66      -35.24     35.24 o
 -14   4   5      834.64      875.36     32.57 o
 -12   4   5       14.95       18.59     40.86 o
 -10   4   5     3484.90     3513.21    107.27 o
  -8   4   5     4288.54     4201.66     65.10 o
  -6   4   5      241.57      217.86     44.41 o
  -4   4   5     3705.41     3672.92     57.83 o
  -2   4   5     3205.67     3046.12     65.57 o
   0   4   5    11861.96    11640.10    134.63 o
   2   4   5     5171.63     5032.98    145.46 o
   4   4   5     2388.12     2371.57     63.62 o
   6   4   5      149.73      111.05     19.86 o
   8   4   5      726.76      783.60     35.94 o
  10   4   5     1785.08     1850.43     69.81 o
  12   4   5      133.65      174.68     77.85 o
  14   4   5       51.15       50.71     21.13 o
  16   4   5      107.66      130.83     15.78 o
  18   4   5       50.16       41.32     21.72 o
 -17   5   5      402.40      378.86     20.96 o
 -15   5   5      371.85      378.94     23.04 o
 -13   5   5       85.23       88.87     42.74 o
 -11   5   5     2249.14     2283.16    101.46 o
  -9   5   5     5788.56     5708.79     90.32 o
  -7   5   5     1477.82     1516.74     56.77 o
  -5   5   5        2.25      -23.05     23.48 o
  -3   5   5     2808.95     2873.40    112.44 o
  -1   5   5     3045.43     3019.54     48.29 o
   1   5   5     7336.12     7516.42     85.16 o
   3   5   5     2014.04     1937.55     61.12 o
   5   5   5       64.97       64.88     51.63 o
   7   5   5     1803.43     1834.38     44.15 o
   9   5   5     1882.92     2045.10     66.10 o
  11   5   5     1452.73     1571.25     56.02 o
  13   5   5      540.93      588.21     24.56 o
  15   5   5       28.43       27.02     13.50 o
  17   5   5       33.14       35.84     23.20 o
 -16   6   5       29.90        6.01     28.01 o
 -14   6   5      181.04      161.45     44.57 o
 -12   6   5      519.80      561.70     27.06 o
 -10   6   5     3835.88     4033.27     86.79 o
  -8   6   5      603.46      572.14     33.03 o
  -6   6   5      159.43      214.93     24.16 o
  -4   6   5      105.07      148.71     21.63 o
  -2   6   5      496.87      452.51     29.71 o
   0   6   5     2997.52     2692.51     47.26 o
   2   6   5     2878.30     2856.93     49.76 o
   4   6   5       36.87       72.01     48.15 o
   6   6   5      404.70      449.32     28.66 o
   8   6   5      500.85      488.64     30.04 o
  10   6   5     2445.80     2566.49    119.49 o
  12   6   5      140.05      150.99     23.59 o
  14   6   5      171.35      131.69     51.35 o
  16   6   5        2.79        0.21     22.29 o
 -15   7   5       37.70       12.76     30.83 o
 -13   7   5      319.41      321.65     21.25 o
 -11   7   5     1333.72     1375.89     35.19 o
  -9   7   5      637.59      594.75     40.75 o
  -7   7   5      424.05      517.64     30.99 o
  -5   7   5       13.15       37.05     24.90 o
  -3   7   5      415.84      458.67     40.42 o
  -1   7   5     5364.24     5291.34     82.42 o
   1   7   5     5866.61     5747.48     82.07 o
   3   7   5      408.53      424.14     29.81 o
   5   7   5        7.68      -40.65     40.65 o
   7   7   5      273.74      271.67     34.77 o
   9   7   5     2543.62     2570.08    202.14 o
  11   7   5     2237.86     2248.48    182.68 o
  13   7   5       61.96       66.83     17.44 o
  15   7   5       22.59       34.58     23.97 o
 -14   8   5      104.34       91.01     20.53 o
 -12   8   5      335.54      329.50     21.28 o
 -10   8   5      148.17      206.67     35.39 o
  -8   8   5      101.25       85.51     52.77 o
  -6   8   5      648.59      702.13     40.76 o
  -4   8   5      450.53      429.86     30.43 o
  -2   8   5      121.16       99.59     30.41 o
   0   8   5      321.34      341.35     67.50 o
   2   8   5      619.98      664.67     47.45 o
   4   8   5     2200.71     2316.82    232.69 o
   6   8   5      221.76      299.85    101.63 o
   8   8   5      341.08      370.88     24.46 o
  10   8   5      202.23      234.25     19.21 o
  12   8   5      621.65      598.23     25.07 o
  14   8   5      392.89      363.73     17.78 o
 -13   9   5       31.68        6.72     28.49 o
 -11   9   5      594.39      604.21     23.63 o
  -9   9   5     1079.23     1083.27     31.05 o
  -7   9   5      636.82      579.56     32.34 o
  -5   9   5      244.34      249.18     42.75 o
  -3   9   5      155.83      193.01     92.90 o
  -1   9   5     2494.81     2514.02     69.10 o
   1   9   5     1259.38     1240.87     53.70 o
   3   9   5     1376.25     1460.45     54.48 o
   5   9   5       45.39       -1.28     38.24 o
   7   9   5       99.04      122.97     34.48 o
   9   9   5      508.06      484.79     48.87 o
  11   9   5      380.92      412.19     21.24 o
  13   9   5       15.32       12.59     11.12 o
 -12  10   5        9.13        4.08     14.63 o
 -10  10   5      103.11       87.55     16.44 o
  -8  10   5      597.81      562.75     51.90 o
  -6  10   5      430.31      484.33     23.83 o
  -4  10   5     1636.76     1642.01     84.87 o
  -2  10   5     1115.40     1016.15     32.76 o
   0  10   5      135.18      145.04     25.19 o
   2  10   5      525.50      576.91     41.34 o
   4  10   5      644.61      666.59     25.11 o
   6  10   5      896.79      924.77     27.81 o
   8  10   5       18.31       20.42     30.78 o
  10  10   5        9.85       20.24     21.76 o
  12  10   5        1.90       -8.75     21.65 o
  -9  11   5      189.09      187.71     16.73 o
  -7  11   5      166.33      132.22     29.87 o
  -5  11   5       57.59       34.42     19.26 o
  -3  11   5       67.95       78.04     44.96 o
  -1  11   5      242.08      292.78     18.87 o
   1  11   5      361.43      370.45     20.05 o
   3  11   5        2.33        1.41     18.50 o
   5  11   5      190.33      184.90     16.78 o
   7  11   5      630.36      609.26     22.14 o
   9  11   5      173.60      190.43     15.50 o
  -8  12   5       58.07       32.79     15.00 o
  -6  12   5      782.29      728.11     22.04 o
  -4  12   5     1051.71     1076.14     26.70 o
  -2  12   5      123.48      135.04     15.88 o
   0  12   5       11.61       11.35     26.15 o
   2  12   5      488.80      508.96     64.15 o
   4  12   5     1097.63     1125.19     26.70 o
   6  12   5      707.83      704.75     20.48 o
  -1  13   5      184.62      176.30     13.18 o
   1  13   5        3.55       -0.15     12.82 o
 -18   0   6      378.09      312.56     21.49 o
 -16   0   6     1313.71     1262.73     39.50 o
 -14   0   6     1631.05     1579.62     61.97 o
 -12   0   6      374.83      351.97     33.08 o
 -10   0   6      760.40      825.01     36.30 o
  -8   0   6    14250.65    14859.90    184.04 o
  -6   0   6     7666.14     7223.12     81.91 o
  -4   0   6       94.04      282.83     28.44 o
  -2   0   6      598.05      746.25     22.58 o
   0   0   6      113.32       92.09     14.79 o
   2   0   6     3340.72     3123.75     65.73 o
   4   0   6    19189.77    18598.23    173.68 o
   6   0   6     6784.12     6449.85     80.52 o
   8   0   6      106.45      117.07     20.35 o
  10   0   6      409.26      385.93     39.57 o
  12   0   6    13623.55    13833.60    185.71 o
  14   0   6     7349.04     7070.94    109.29 o
  16   0   6      180.14      205.23     17.29 o
  18   0   6       19.16       14.70     13.57 o
 -19   1   6       27.26       37.19     16.41 o
 -17   1   6      251.32      247.73     18.31 o
 -15   1   6       97.22      100.97     27.01 o
 -13   1   6      228.81      247.00     37.96 o
 -11   1   6      717.46      763.78     37.20 o
  -9   1   6       17.05       66.06     36.77 o
  -7   1   6        7.22       38.42     31.99 o
  -5   1   6      706.31      754.31     24.59 o
  -3   1   6     6254.88     6746.05     70.27 o
  -1   1   6       10.65      -15.31     24.05 o
   1   1   6     4251.13     4243.53     55.54 o
   3   1   6     3134.93     3205.33     54.80 o
   5   1   6      649.70      613.41     24.70 o
   7   1   6      291.76      355.92     23.21 o
   9   1   6     1085.53     1107.57     50.34 o
  11   1   6     4455.88     4548.34     85.38 o
  13   1   6      117.31      134.58     18.19 o
  15   1   6        8.27       -2.92     35.44 o
  17   1   6        0.53       -1.67     25.86 o
 -18   2   6      271.86      271.97     17.89 o
 -16   2   6      852.62      863.29     28.86 o
 -14   2   6     1214.79     1267.81     35.85 o
 -12   2   6      542.69      548.22     36.42 o
 -10   2   6     1648.74     1679.33     46.82 o
  -8   2   6     2696.34     2640.14     49.93 o
  -6   2   6     7900.80     7726.36     86.19 o
  -4   2   6    14102.53    14407.63    152.60 o
  -2   2   6     3071.53     3281.28     45.53 o
   0   2   6     2880.71     2889.97     39.09 o
   2   2   6     8367.66     8118.55     92.37 o
   4   2   6     6113.81     5556.83     70.66 o
   6   2   6     3461.23     3466.78     50.13 o
   8   2   6      235.11      287.43     24.58 o
  10   2   6      506.07      547.79     42.03 o
  12   2   6       11.97        4.10     32.61 o
  14   2   6      281.21      277.90     21.03 o
  16   2   6      362.60      336.03     21.12 o
  18   2   6       14.03       19.48     18.90 o
 -17   3   6      171.23      182.51     23.60 o
 -15   3   6      193.12      188.89     61.04 o
 -13   3   6       15.18       -2.66     45.87 o
 -11   3   6     5701.86     5757.79     84.33 o
  -9   3   6     2251.06     2325.98     66.03 o
  -7   3   6      127.08      132.25     21.47 o
  -5   3   6      898.55      899.03     44.97 o
  -3   3   6       74.98       79.84     27.87 o
  -1   3   6     5303.44     5248.32     95.51 o
   1   3   6     1265.70     1120.60     55.34 o
   3   3   6      662.67      679.71     25.89 o
   5   3   6     1907.55     1949.63     40.06 o
   7   3   6      198.32      204.36     45.03 o
   9   3   6     1372.30     1366.58     40.85 o
  11   3   6       45.69       52.99     29.37 o
  13   3   6       55.55        6.24     38.65 o
  15   3   6       40.38       45.75     29.38 o
  17   3   6       44.26       44.26     15.56 o
 -18   4   6       94.33      109.61     13.33 o
 -16   4   6     1217.35     1252.22     29.91 o
 -14   4   6       96.27       50.67     41.16 o
 -12   4   6      287.55      365.92     37.71 o
 -10   4   6      200.15      217.38     28.03 o
  -8   4   6     3158.45     3230.83    108.49 o
  -6   4   6     6332.60     6367.64    120.39 o
  -4   4   6      462.14      479.84     24.19 o
  -2   4   6     5392.47     5418.81     72.25 o
   0   4   6     1861.28     1760.84     35.77 o
   2   4   6     4650.66     4694.62     69.04 o
   4   4   6    12236.39    12704.35    632.05 o
   6   4   6     5131.05     5193.53    103.54 o
   8   4   6      835.56      850.35     34.88 o
  10   4   6      333.42      340.44     36.92 o
  12   4   6      339.45      365.29     22.24 o
  14   4   6      340.45      366.22     27.76 o
  16   4   6       92.34       94.14     14.57 o
 -17   5   6        4.38       27.06     15.02 o
 -15   5   6       11.02       16.35     32.01 o
 -13   5   6       44.29       25.57     38.37 o
 -11   5   6      883.24      854.48     49.33 o
  -9   5   6      791.23      823.21     38.47 o
  -7   5   6      293.53      346.63     26.89 o
  -5   5   6       17.20       37.37     24.98 o
  -3   5   6     1969.51     2110.02     42.72 o
  -1   5   6     7177.45     6737.19    242.03 o
   1   5   6     1118.00     1042.96     47.26 o
   3   5   6       59.75      115.24     28.95 o
   5   5   6     1512.21     1812.19     44.45 o
   7   5   6     1319.07     1390.75     41.54 o
   9   5   6     1058.13      950.18     87.25 o
  11   5   6      218.13      236.50     19.87 o
  13   5   6       74.43       97.47     29.29 o
  15   5   6      167.11      172.00     16.03 o
 -16   6   6        0.51       -5.45     24.00 o
 -14   6   6      310.17      279.07     20.47 o
 -12   6   6     2989.40     2848.98    186.59 o
 -10   6   6     9406.27     9428.37    522.37 o
  -8   6   6      909.70      957.19     70.75 o
  -6   6   6      370.23      336.98     46.07 o
  -4   6   6     1355.76     1474.12     39.88 o
  -2   6   6     6345.98     6394.80     90.03 o
   0   6   6     8489.20     8639.79    124.32 o
   2   6   6      167.53      255.82     33.23 o
   4   6   6      295.16      430.85     44.81 o
   6   6   6      183.26      161.11     46.00 o
   8   6   6     2079.10     2211.76     65.21 o
  10   6   6     1848.41     1904.86     75.69 o
  12   6   6      291.56      306.56     25.25 o
  14   6   6       10.95        8.27     27.79 o
  16   6   6       71.47       56.48     21.60 o
 -15   7   6       61.33       44.92     28.78 o
 -13   7   6      130.20      161.92     27.01 o
 -11   7   6      596.08      590.74     26.45 o
  -9   7   6     1586.19     1684.67     59.16 o
  -7   7   6     2484.35     2494.35     67.64 o
  -5   7   6       22.77      -23.66     41.97 o
  -3   7   6      714.19      745.23     34.31 o
  -1   7   6      210.27      215.13     24.57 o
   1   7   6     1488.16     1399.76     42.92 o
   3   7   6     1538.56     1572.86    190.91 o
   5   7   6       96.87      124.95     34.08 o
   7   7   6       89.80      100.98     26.94 o
   9   7   6      566.72      551.11     25.67 o
  11   7   6       95.39       83.80     22.02 o
  13   7   6        0.83      -31.28     31.28 o
  15   7   6        4.10        9.62     21.45 o
 -14   8   6       33.24        1.25     26.37 o
 -12   8   6      867.42      866.33     32.29 o
 -10   8   6      613.55      665.03     25.94 o
  -8   8   6      635.64      601.20     59.65 o
  -6   8   6        8.19       48.91     41.54 o
  -4   8   6        4.07      -33.92     42.35 o
  -2   8   6      971.35     1177.79     40.53 o
   0   8   6     1946.71     2034.05     88.79 o
   2   8   6     1991.20     1970.68    113.88 o
   4   8   6       17.74       -9.82     76.53 o
   6   8   6        6.46       17.82     36.61 o
   8   8   6     1357.29     1329.15     33.55 o
  10   8   6     1389.38     1455.83     69.77 o
  12   8   6      667.18      712.85     24.89 o
  14   8   6       31.64        5.18     21.08 o
 -13   9   6       22.80       -5.64     35.22 o
 -11   9   6       97.55       47.51     23.92 o
  -9   9   6     1034.21      993.58     28.22 o
  -7   9   6      790.83      795.68     26.87 o
  -5   9   6      101.97      176.08     26.84 o
  -3   9   6       13.26        0.83     21.08 o
  -1   9   6      121.69      183.84     38.07 o
   1   9   6      392.13      418.93     36.85 o
   3   9   6      271.24      269.17     24.62 o
   5   9   6     1165.42     1172.14     66.20 o
   7   9   6       85.60       64.21     37.22 o
   9   9   6        0.19      -28.09     33.42 o
  11   9   6      933.71      884.89     25.77 o
 -12  10   6       30.83       20.87     21.49 o
 -10  10   6      302.55      325.70     21.26 o
  -8  10   6      147.71      149.83     16.63 o
  -6  10   6        3.54       38.59     28.88 o
  -4  10   6      740.48      609.79     25.53 o
  -2  10   6     2171.52     2003.35     38.90 o
   0  10   6     1739.34     1686.91     36.62 o
   2  10   6      201.34      237.31     51.41 o
   4  10   6       63.80       23.58     37.79 o
   6  10   6      579.26      560.72     22.49 o
   8  10   6      630.93      664.94     37.30 o
  10  10   6       55.61       72.76     15.51 o
  -9  11   6       30.11       48.58     11.70 o
  -7  11   6      803.36      795.29     41.59 o
  -5  11   6     2269.95     2149.17    108.52 o
  -3  11   6      452.46      451.93     25.03 o
  -1  11   6      103.02       66.49     20.95 o
   1  11   6       40.47       22.45     18.91 o
   3  11   6     1611.05     1712.60     35.90 o
   5  11   6     1722.88     1738.06     33.93 o
   7  11   6      102.63       92.93     36.25 o
   9  11   6       93.34       90.33     11.20 o
  -6  12   6       95.03       74.30     24.85 o
  -4  12   6       28.35       27.14     25.66 o
  -2  12   6        4.42       -1.97     35.78 o
   0  12   6        0.30      -26.72     26.72 o
   2  12   6       37.72       20.03     16.53 o
   4  12   6      499.34      469.56     18.07 o
 -17   1   7      557.32      540.37     24.63 o
 -15   1   7     2166.82     2129.04     42.57 o
 -13   1   7      400.03      403.17     45.07 o
 -11   1   7      280.33      307.97     32.96 o
  -9   1   7     1546.93     1616.96     96.46 o
  -7   1   7    10265.18    10608.48    152.61 o
  -5   1   7     8812.05     8651.89    246.76 o
  -3   1   7      236.58      184.34     28.56 o
  -1   1   7       90.30       74.84     41.72 o
   1   1   7     7355.56     7531.77     80.76 o
   3   1   7    11231.78    10821.45    157.59 o
   5   1   7     5647.75     5477.29     85.61 o
   7   1   7      279.62      313.13     25.62 o
   9   1   7        1.72      -42.02     42.02 o
  11   1   7      634.36      634.38     43.54 o
  13   1   7     1807.40     1889.14     38.06 o
  15   1   7      984.88      937.46     47.36 o
  17   1   7        0.83       -0.93     20.93 o
 -18   2   7        3.13       23.67     21.77 o
 -16   2   7      179.79      196.17     19.83 o
 -14   2   7      527.36      573.04     50.07 o
 -12   2   7     1168.04     1188.86     56.33 o
 -10   2   7      935.44      995.71     40.37 o
  -8   2   7       96.05      117.50     22.35 o
  -6   2   7     1642.20     1609.63     39.06 o
  -4   2   7      747.53      735.21     27.30 o
  -2   2   7     2233.73     2059.30     64.29 o
   0   2   7      166.51      121.80     17.96 o
   2   2   7       91.71      116.37     50.61 o
   4   2   7      539.80      535.01     80.41 o
   6   2   7        8.65      -16.40     33.08 o
   8   2   7     2824.71     2793.15     75.87 o
  10   2   7        0.68      -40.36     40.36 o
  12   2   7      278.98      253.43     21.89 o
  14   2   7       30.37       50.92     31.57 o
  16   2   7      129.64      135.38     14.38 o
 -17   3   7      302.27      311.55     19.82 o
 -15   3   7      250.64      251.94     47.14 o
 -13   3   7      799.26      817.49     62.52 o
 -11   3   7       38.08       24.43     45.09 o
  -9   3   7      522.64      588.25     34.50 o
  -7   3   7     4463.39     4604.01    126.78 o
  -5   3   7     7874.45     7974.73     95.53 o
  -3   3   7     1248.30     1186.61     39.45 o
  -1   3   7     2685.11     2908.27     79.50 o
   1   3   7     2932.28     2961.53    140.74 o
   3   3   7     6033.61     5991.23    150.39 o
   5   3   7     3583.58     3644.91     56.95 o
   7   3   7     1481.42     1647.12     43.26 o
   9   3   7      676.50      662.66     34.91 o
  11   3   7      702.02      674.15     44.98 o
  13   3   7      715.77      734.89     26.57 o
  15   3   7      126.00      162.78     19.43 o
  17   3   7       64.00       64.90     28.15 o
 -16   4   7       40.81       49.77     15.20 o
 -14   4   7       30.92        5.30     19.37 o
 -12   4   7       98.73       85.93     20.62 o
 -10   4   7        1.98       36.50     42.92 o
  -8   4   7       63.15       12.36     43.39 o
  -6   4   7       30.79       -2.08     39.98 o
  -4   4   7      390.69      467.16     29.93 o
  -2   4   7     5190.22     5100.65     76.52 o
   0   4   7     1035.22     1018.27     60.90 o
   2   4   7       76.24       81.26     31.46 o
   4   4   7      279.51      299.59     27.93 o
   6   4   7     1596.84     1635.43     87.78 o
   8   4   7     1927.27     1930.27     49.77 o
  10   4   7      337.54      420.21     79.07 o
  12   4   7      105.30      104.58     17.55 o
  14   4   7       42.88       43.03     18.99 o
  16   4   7       13.12       20.55     23.57 o
 -17   5   7      118.13      113.68     13.62 o
 -15   5   7      179.29      182.09     25.25 o
 -13   5   7     1310.41     1320.57     33.58 o
 -11   5   7      910.82      942.17     63.10 o
  -9   5   7      675.18      713.77     46.83 o
  -7   5   7     2455.60     2605.88     54.10 o
  -5   5   7     1307.59     1396.55     40.37 o
  -3   5   7     3700.29     3745.31     68.99 o
  -1   5   7     2758.62     2863.15     50.70 o
   1   5   7     1300.86     1324.41     69.20 o
   3   5   7      127.94       61.62     39.32 o
   5   5   7      864.50      805.17     36.67 o
   7   5   7     3028.75     3177.69    176.36 o
   9   5   7      784.15      835.53     47.96 o
  11   5   7      100.83      132.86     45.93 o
  13   5   7      233.53      271.69     48.68 o
  15   5   7      142.44      124.14     32.94 o
 -16   6   7        2.41       38.40     23.46 o
 -14   6   7       79.40       36.43     37.32 o
 -12   6   7      836.24      955.06     38.22 o
 -10   6   7      153.18      181.79     21.35 o
  -8   6   7       46.58       47.27     41.92 o
  -6   6   7     1807.58     1786.00     47.07 o
  -4   6   7      920.23      976.34     56.77 o
  -2   6   7      955.06      950.75     35.52 o
   0   6   7     2849.17     2872.55     54.96 o
   2   6   7        0.04      -33.13     39.42 o
   4   6   7       88.56      101.65     74.26 o
   6   6   7      614.05      637.93     44.18 o
   8   6   7     1064.35      961.68     47.90 o
  10   6   7      572.74      608.93     95.41 o
  12   6   7       15.22      -13.15     31.18 o
  14   6   7       13.08        9.09     41.54 o
 -15   7   7      363.35      350.12     17.21 o
 -13   7   7      700.58      672.26     26.45 o
 -11   7   7     1603.86     1608.80     35.57 o
  -9   7   7      534.44      576.14     46.02 o
  -7   7   7        4.09        8.92     49.86 o
  -5   7   7       16.99       68.62     33.33 o
  -3   7   7     2011.08     2128.40     52.00 o
  -1   7   7     3155.56     3258.34     81.50 o
   1   7   7     1043.38     1002.03     52.61 o
   3   7   7       12.99       35.04     37.42 o
   5   7   7       59.48       -0.06     88.61 o
   7   7   7     1443.57     1430.70     97.69 o
   9   7   7     2121.92     2270.11     64.29 o
  11   7   7      239.29      227.10     21.43 o
  13   7   7      113.65      121.79     39.38 o
 -14   8   7      272.65      237.53     15.25 o
 -12   8   7      123.21      120.60     18.51 o
 -10   8   7      316.35      304.24     20.61 o
  -8   8   7      736.65      774.93     73.75 o
  -6   8   7      474.76      492.18     24.35 o
  -4   8   7      115.67      157.20     31.13 o
  -2   8   7      108.48      144.58     34.42 o
   0   8   7      307.05      298.19     38.65 o
   2   8   7      138.50      194.64     32.75 o
   4   8   7      820.65      843.98     28.75 o
   6   8   7      391.82      398.15     25.03 o
   8   8   7      147.57      161.08     17.30 o
  10   8   7        1.20      -18.37     30.62 o
  12   8   7      228.38      217.50     16.06 o
 -13   9   7       75.48       63.39     11.67 o
 -11   9   7      471.30      435.92     26.57 o
  -9   9   7      241.38      252.50     17.74 o
  -7   9   7       12.67       34.38     31.81 o
  -5   9   7      384.98      318.43     21.18 o
  -3   9   7     1086.50     1063.14     34.81 o
  -1   9   7     2306.71     2302.85    101.69 o
   1   9   7      393.11      390.21     37.17 o
   3   9   7       12.64       46.02     21.58 o
   5   9   7      156.81      150.75     17.95 o
   7   9   7     1112.66     1121.57     28.95 o
   9   9   7      633.15      630.76     40.10 o
  11   9   7        1.20       22.71     13.09 o
 -10  10   7        8.70       28.62     24.20 o
  -8  10   7      603.49      581.66     22.67 o
  -6  10   7     1001.95      980.13     25.66 o
  -4  10   7      390.53      391.19     28.39 o
  -2  10   7       10.87       54.39     21.83 o
   0  10   7      226.18      256.49     19.50 o
   2  10   7     1906.84     1889.67     36.98 o
   4  10   7      952.96      951.07     47.87 o
   6  10   7      234.54      234.51     19.02 o
   8  10   7        4.26        5.71     15.11 o
  10  10   7       12.90        9.38     15.33 o
  -7  11   7       61.21       48.44     14.30 o
  -5  11   7        8.23       -2.33     25.25 o
  -3  11   7      145.66      115.11     24.39 o
  -1  11   7      606.29      572.64     23.91 o
   1  11   7      129.51      144.44     26.44 o
   3  11   7        3.49        3.32     28.14 o
   5  11   7       33.56       51.40     18.58 o
   7  11   7       43.40       77.78     24.67 o
  -4  12   7      207.95      222.46     13.29 o
  -2  12   7        5.75       32.82     20.91 o
   0  12   7        0.30       14.75     21.39 o
   2  12   7     1037.36     1023.59     69.99 o
 -18   0   8     1259.12     1153.37     26.41 o
 -16   0   8       89.82       66.22     39.12 o
 -14   0   8        1.07       17.07     40.53 o
 -12   0   8       97.62      161.88     53.57 o
 -10   0   8     1994.77     1973.98     83.94 o
  -8   0   8    11470.84    11649.11    159.54 o
  -6   0   8     4605.61     4559.88    119.87 o
  -4   0   8     2819.58     2744.28     74.35 o
  -2   0   8     1830.11     2018.40     40.53 o
   0   0   8      859.96     1057.22     30.70 o
   2   0   8     1265.12     1056.80     32.61 o
   4   0   8     6728.80     7081.14    114.51 o
   6   0   8      310.66      284.88     24.43 o
   8   0   8      104.94      106.84     35.28 o
  10   0   8       18.77       45.92     29.03 o
  12   0   8     1648.59     1627.86     36.26 o
  14   0   8     1218.56     1186.31     28.70 o
  16   0   8      939.11      815.51     22.80 o
 -17   1   8      294.02      283.56     19.15 o
 -15   1   8        9.21       29.82     33.04 o
 -13   1   8        6.07       23.72     47.07 o
 -11   1   8      618.51      653.90     49.02 o
  -9   1   8       83.15       35.25     48.09 o
  -7   1   8       58.73       44.46     42.33 o
  -5   1   8      857.00      924.65     55.12 o
  -3   1   8      647.10      662.54     55.50 o
  -1   1   8      376.68      472.78     24.02 o
   1   1   8     1220.12     1285.82     34.39 o
   3   1   8     1239.24     1363.19     36.73 o
   5   1   8       21.18       13.01     51.23 o
   7   1   8       79.83       57.34     40.07 o
   9   1   8      465.51      453.53     68.76 o
  11   1   8        0.73       24.19     36.49 o
  13   1   8      390.32      355.61     26.68 o
  15   1   8      470.57      417.29     20.39 o
 -16   2   8      352.81      351.28     22.48 o
 -14   2   8     1052.79     1031.88     40.00 o
 -12   2   8     1085.81      981.57     33.75 o
 -10   2   8      667.16      661.54     38.33 o
  -8   2   8     1583.49     1605.10     46.37 o
  -6   2   8     7441.32     7632.88    102.04 o
  -4   2   8     2287.94     2366.09    104.88 o
  -2   2   8      226.39      215.14     22.13 o
   0   2   8     7464.85     7846.90    120.05 o
   2   2   8    11968.92    12342.83    196.71 o
   4   2   8     3906.44     3822.21     58.78 o
   6   2   8       64.34       16.50     38.11 o
   8   2   8       37.80       72.83     38.86 o
  10   2   8     2471.44     2380.86     97.89 o
  12   2   8     1187.28     1206.48    104.73 o
  14   2   8      140.32      153.41     21.03 o
  16   2   8      149.10      129.62     14.01 o
 -17   3   8        5.77       24.44     25.06 o
 -15   3   8       31.69       16.65     52.88 o
 -13   3   8      640.59      611.74     63.53 o
 -11   3   8       94.09       73.88     34.71 o
  -9   3   8        1.68        6.77     44.21 o
  -7   3   8      964.34     1032.38     86.10 o
  -5   3   8     2160.43     2161.14     47.28 o
  -3   3   8     3655.17     3738.61    114.77 o
  -1   3   8      638.83      636.19     30.00 o
   1   3   8      534.40      609.69     34.50 o
   3   3   8      700.24      692.30     50.42 o
   5   3   8      979.76      976.07     94.38 o
   7   3   8     2340.49     2282.85    120.80 o
   9   3   8       57.70       51.58     33.73 o
  11   3   8      392.43      437.45     23.46 o
  13   3   8      119.27      118.83     25.13 o
  15   3   8       26.42       40.07     25.41 o
 -16   4   8      710.24      673.45     57.45 o
 -14   4   8      398.45      413.95     44.41 o
 -12   4   8     1265.40     1231.81     43.90 o
 -10   4   8      502.80      526.91     42.69 o
  -8   4   8      677.50      613.03     73.46 o
  -6   4   8       22.55       53.42     37.93 o
  -4   4   8     3760.20     3869.35     78.44 o
  -2   4   8     1956.60     2016.25     68.24 o
   0   4   8      544.80      521.07     28.67 o
   2   4   8     3115.08     3315.26     72.19 o
   4   4   8     1271.91     1163.72     38.99 o
   6   4   8     2497.71     2582.95     88.92 o
   8   4   8     2683.73     2848.37    206.98 o
  10   4   8     1189.26     1270.11     81.90 o
  12   4   8      274.91      316.50     43.61 o
  14   4   8       68.24       67.89     25.47 o
 -15   5   8       43.56       12.49     38.24 o
 -13   5   8      681.67      682.30     25.51 o
 -11   5   8     1587.03     1574.93     63.45 o
  -9   5   8      198.88      227.96     83.16 o
  -7   5   8     9197.35     9004.26    122.46 o
  -5   5   8      193.02      190.25     26.09 o
  -3   5   8     3578.24     3595.43     62.37 o
  -1   5   8     4638.00     4591.66     67.64 o
   1   5   8       29.72        1.79     39.37 o
   3   5   8      599.10      610.28     36.90 o
   5   5   8      271.19      302.84     32.78 o
   7   5   8     3544.29     3580.13    142.06 o
   9   5   8     2858.81     2957.27    127.11 o
  11   5   8        2.88        5.37     35.56 o
  13   5   8       93.48       96.20     20.76 o
  15   5   8       29.09      -15.27     22.48 o
 -14   6   8      411.24      460.60     31.87 o
 -12   6   8      476.94      520.80     24.00 o
 -10   6   8     1655.52     1578.90     42.95 o
  -8   6   8      944.81      926.78     54.32 o
  -6   6   8     2637.21     2746.83     70.26 o
  -4   6   8     3922.17     4006.40     92.82 o
  -2   6   8     3432.75     3421.53     62.14 o
   0   6   8     2071.79     2023.16     50.89 o
   2   6   8      228.55      267.53     32.15 o
   4   6   8      412.26      387.36     37.90 o
   6   6   8     1424.32     1502.52    162.32 o
   8   6   8      709.39      752.17     37.19 o
  10   6   8        5.54       46.63     35.82 o
  12   6   8        1.16       10.16     25.86 o
  14   6   8       98.16      104.81     12.25 o
 -13   7   8      734.00      799.09     25.72 o
 -11   7   8      225.16      278.22     27.99 o
  -9   7   8        1.34      -38.59     38.59 o
  -7   7   8     1435.24     1356.50     68.23 o
  -5   7   8     1592.72     1756.94     67.56 o
  -3   7   8     1950.60     2012.30     62.62 o
  -1   7   8        3.62      -49.43     49.43 o
   1   7   8      537.69      570.08     40.00 o
   3   7   8      968.98     1025.06     77.31 o
   5   7   8       44.16       37.37     39.39 o
   7   7   8      321.12      292.54     26.22 o
   9   7   8      107.28       88.48     32.20 o
  11   7   8        3.17       24.37     28.86 o
  13   7   8        8.09      -20.17     50.66 o
 -12   8   8      857.06      846.94     24.97 o
 -10   8   8        0.80      -25.25     35.52 o
  -8   8   8       64.30       22.56     36.23 o
  -6   8   8      286.96      287.97     21.19 o
  -4   8   8     1585.14     1569.30     81.21 o
  -2   8   8     1556.61     1582.11     37.52 o
   0   8   8       85.03       51.16     40.74 o
   2   8   8        0.90      -29.13     40.57 o
   4   8   8      109.06      176.11     38.18 o
   6   8   8      957.15     1025.18     83.93 o
   8   8   8     1345.79     1393.49     51.33 o
  10   8   8       69.07       73.22     25.70 o
  12   8   8       60.23       37.18     15.06 o
 -11   9   8      336.45      352.12     16.66 o
  -9   9   8      757.19      693.02     24.82 o
  -7   9   8      387.07      382.90     20.31 o
  -5   9   8      429.30      419.28     21.04 o
  -3   9   8      180.06      189.83     19.05 o
  -1   9   8      169.34      251.68     89.65 o
   1   9   8       99.40      131.19     32.65 o
   3   9   8      102.05      178.48     18.07 o
   5   9   8      195.16      172.23     17.45 o
   7   9   8        5.48       -8.57     31.42 o
   9   9   8       64.98       51.97     29.29 o
 -10  10   8      105.08       91.06     11.85 o
  -8  10   8        5.96       17.17     27.92 o
  -6  10   8       21.14       21.88     17.18 o
  -4  10   8       52.67       58.27     19.79 o
  -2  10   8     1172.46     1167.03     28.36 o
   0  10   8     1282.86     1164.77     28.06 o
   2  10   8      227.92      182.31     20.00 o
   4  10   8       64.60       35.33     33.73 o
   6  10   8      297.93      303.39     18.05 o
   8  10   8      236.76      255.30     15.14 o
  -7  11   8      416.67      441.10     16.39 o
  -5  11   8      276.69      311.97     16.14 o
  -3  11   8        1.53        4.97     26.54 o
  -1  11   8      261.29      247.40     16.86 o
   1  11   8     1203.93     1181.92     27.49 o
   3  11   8     1262.80     1199.47     39.80 o
   5  11   8      178.80      144.02     13.29 o
 -17   1   9      402.59      392.56     19.73 o
 -15   1   9      111.39      107.69     25.17 o
 -13   1   9        0.13       -5.32     79.49 o
 -11   1   9     2240.19     2114.87     45.42 o
  -9   1   9     4904.69     4924.27    156.97 o
  -7   1   9     2514.40     2516.58     56.20 o
  -5   1   9      492.71      597.55     29.89 o
  -3   1   9      643.76      671.68     68.27 o
  -1   1   9     2977.93     3131.25     54.83 o
   1   1   9     7584.51     7655.42    232.07 o
   3   1   9     2163.22     2154.49    126.44 o
   5   1   9      456.58      490.56     30.67 o
   7   1   9       37.62       29.33     33.02 o
   9   1   9      559.88      603.67     41.81 o
  11   1   9     2564.30     2518.16     42.90 o
  13   1   9      538.93      538.18     22.30 o
  15   1   9       19.97      -39.43     39.43 o
 -16   2   9        2.18        0.29     25.90 o
 -14   2   9       39.60      -15.46     41.92 o
 -12   2   9      233.38      243.26     34.20 o
 -10   2   9       21.47       71.53     44.36 o
  -8   2   9        8.44       -7.72     65.59 o
  -6   2   9      778.57      772.37     36.51 o
  -4   2   9      450.29      495.00     29.86 o
  -2   2   9      301.07      335.53     25.67 o
   0   2   9        2.19      -12.12     41.25 o
   2   2   9      487.34      543.80     46.53 o
   4   2   9       17.46       59.34     37.84 o
   6   2   9      587.82      609.01     33.10 o
   8   2   9      756.56      841.39     46.01 o
  10   2   9      200.30      202.38     66.91 o
  12   2   9      200.59      236.57     18.63 o
  14   2   9        1.22        7.42     16.58 o
 -15   3   9      281.08      263.26     21.66 o
 -13   3   9      554.05      537.20     30.28 o
 -11   3   9      366.81      369.74     25.37 o
  -9   3   9     1376.49     1461.74     90.20 o
  -7   3   9      444.36      529.68     33.10 o
  -5   3   9      180.33      221.85     26.41 o
  -3   3   9      945.79      985.38     36.79 o
  -1   3   9     4541.13     4772.21    142.71 o
   1   3   9     2893.13     2795.51     76.45 o
   3   3   9     2875.17     2885.69     77.30 o
   5   3   9      191.24      183.49     27.52 o
   7   3   9      407.63      556.89     41.32 o
   9   3   9     1819.70     1738.11     81.97 o
  11   3   9      760.46      779.78     37.53 o
  13   3   9      251.34      240.80     19.61 o
  15   3   9       98.65       91.83     12.77 o
 -16   4   9       67.28       69.71     16.47 o
 -14   4   9      165.22      163.44     19.46 o
 -12   4   9      585.23      579.68     30.17 o
 -10   4   9        0.23      -20.33     44.26 o
  -8   4   9      701.07      753.55     44.94 o
  -6   4   9      232.63      200.16     25.75 o
  -4   4   9     2872.18     2881.15     65.62 o
  -2   4   9     2764.75     2823.75     73.80 o
   0   4   9      509.59      556.86     31.05 o
   2   4   9      661.57      629.95     34.04 o
   4   4   9      543.91      537.46     90.67 o
   6   4   9     3015.49     3130.17    185.05 o
   8   4   9      334.77      372.76     22.17 o
  10   4   9      101.79      133.25     31.40 o
  12   4   9       53.48       69.81     19.94 o
  14   4   9      169.83      207.69     13.77 o
 -15   5   9      233.65      216.28     17.50 o
 -13   5   9      460.10      464.88     23.98 o
 -11   5   9      260.28      266.07     21.02 o
  -9   5   9      786.30      881.36     50.14 o
  -7   5   9     1106.05     1179.64     51.69 o
  -5   5   9      719.14      809.81     45.97 o
  -3   5   9     5314.67     5519.58     78.73 o
  -1   5   9     1927.51     2024.41     52.01 o
   1   5   9        2.16      -24.44     72.02 o
   3   5   9      629.49      572.00     72.83 o
   5   5   9     2550.13     2608.73    190.76 o
   7   5   9      903.27      905.51     44.67 o
   9   5   9       56.79       48.22     43.14 o
  11   5   9       34.07       31.27     31.33 o
  13   5   9      186.83      204.02     41.78 o
 -14   6   9      404.63      446.80     19.20 o
 -12   6   9      130.96      122.04     40.92 o
 -10   6   9      150.58      153.95     18.22 o
  -8   6   9        9.38       20.63     33.62 o
  -6   6   9        7.99      -25.89    100.23 o
  -4   6   9      821.35      876.26     81.12 o
  -2   6   9     2037.77     2062.95     63.72 o
   0   6   9      574.56      659.18     41.50 o
   2   6   9        0.31       41.80     30.14 o
   4   6   9      184.48      250.33     32.46 o
   6   6   9      491.28      469.39     24.44 o
   8   6   9      228.22      254.31     24.74 o
  10   6   9      115.62      109.43     17.33 o
  12   6   9        4.97        3.47     23.68 o
 -13   7   9      361.36      341.74     17.21 o
 -11   7   9      875.12      796.69     27.35 o
  -9   7   9        6.25      -28.42     34.69 o
  -7   7   9      138.74       69.83     37.27 o
  -5   7   9     2330.48     2302.54     42.04 o
  -3   7   9     1720.03     1927.06     39.13 o
  -1   7   9       36.06       68.40     20.57 o
   1   7   9        3.50       -1.10     37.86 o
   3   7   9       97.61       94.73     24.60 o
   5   7   9     1169.91     1256.03     50.62 o
   7   7   9     1100.94     1098.70     39.26 o
   9   7   9      156.43      159.45     42.80 o
  11   7   9        2.66      -17.03     24.76 o
 -12   8   9       71.36       66.35     12.62 o
 -10   8   9      976.70      926.90     29.73 o
  -8   8   9      450.61      429.41     66.88 o
  -6   8   9       63.32       61.62     25.13 o
  -4   8   9      280.71      352.19     21.54 o
  -2   8   9      413.34      403.29     44.76 o
   0   8   9      489.50      520.33     24.10 o
   2   8   9       68.93       77.99     18.34 o
   4   8   9       39.59       28.26     23.20 o
   6   8   9      103.46      106.57     15.96 o
   8   8   9      234.64      216.25     18.29 o
  10   8   9       51.83       36.51     25.87 o
  -9   9   9        8.40        5.72     23.99 o
  -7   9   9        0.24       26.66     17.73 o
  -5   9   9      667.13      607.06     23.47 o
  -3   9   9      650.72      717.35     24.13 o
  -1   9   9      476.45      417.30     29.42 o
   1   9   9       22.26        1.31     34.91 o
   3   9   9        8.64       30.01     27.32 o
   5   9   9      770.76      751.23     82.49 o
   7   9   9     1257.86     1293.59     29.04 o
   9   9   9       55.76       80.95     10.63 o
  -8  10   9      453.02      396.50     16.31 o
  -6  10   9        6.79      -26.53     26.53 o
  -4  10   9       17.36       18.55     18.12 o
  -2  10   9      440.55      394.80     25.03 o
   0  10   9      943.04      967.32     27.20 o
   2  10   9      625.49      682.74     23.65 o
   4  10   9      222.29      203.76     15.70 o
   6  10   9        8.04      -21.50     21.50 o
  -3  11   9      309.74      312.83     14.56 o
  -1  11   9      148.48      159.64     13.36 o
   1  11   9        6.26      -22.12     22.12 o
 -16   0  10      182.87      135.82     33.57 o
 -14   0  10      136.97      127.55     20.36 o
 -12   0  10        2.09      -38.42     42.33 o
 -10   0  10      748.58      800.43     32.18 o
  -8   0  10     3711.29     3756.27     87.19 o
  -6   0  10      775.58      739.88     38.28 o
  -4   0  10      297.49      332.76     29.57 o
  -2   0  10     4363.35     4401.84     68.43 o
   0   0  10     9006.28     8944.76    116.56 o
   2   0  10     2783.40     2809.46     57.40 o
   4   0  10      701.75      668.56     33.87 o
   6   0  10      458.35      525.35     37.42 o
   8   0  10     1205.16     1095.22     68.21 o
  10   0  10     1293.36     1236.70     97.27 o
  12   0  10      636.14      658.55     34.28 o
  14   0  10       23.79       17.15     23.28 o
 -15   1  10      119.54       98.44     17.00 o
 -13   1  10        0.13       24.84     39.24 o
 -11   1  10       76.22       36.81     39.66 o
  -9   1  10      525.94      501.14     41.52 o
  -7   1  10       60.52       88.32     56.47 o
  -5   1  10      850.27      875.34     38.58 o
  -3   1  10       93.07      121.60     45.93 o
  -1   1  10       22.40      -24.90     42.99 o
   1   1  10      195.36      154.40     54.43 o
   3   1  10       44.77       28.32     41.26 o
   5   1  10      315.71      346.15     35.38 o
   7   1  10      236.63      244.75     32.59 o
   9   1  10        1.04      -33.61     33.61 o
  11   1  10       27.07       48.07     29.57 o
  13   1  10       11.56       12.54     44.62 o
 -16   2  10       83.18       84.49     16.70 o
 -14   2  10       52.70       92.02     25.99 o
 -12   2  10      718.20      663.80     28.05 o
 -10   2  10     2824.04     2696.79     50.74 o
  -8   2  10     2703.85     2651.88     77.73 o
  -6   2  10      500.42      594.86     44.99 o
  -4   2  10        0.57       26.71     47.46 o
  -2   2  10     2371.78     2405.04     54.00 o
   0   2  10     6829.68     6926.21    140.10 o
   2   2  10     3430.40     3482.57    109.13 o
   4   2  10     1071.26     1146.01     85.31 o
   6   2  10       51.20       47.71     32.11 o
   8   2  10      827.43      801.27     28.25 o
  10   2  10     2008.13     1951.93    132.00 o
  12   2  10      315.08      346.25     20.40 o
  14   2  10       44.21       32.45     17.21 o
 -15   3  10      284.17      282.42     17.40 o
 -13   3  10       40.32       44.81     23.00 o
 -11   3  10      145.99      150.15     20.05 o
  -9   3  10       14.99       28.23     43.07 o
  -7   3  10        0.80       31.94     41.14 o
  -5   3  10     1836.82     1792.93     75.46 o
  -3   3  10     5726.48     5726.20    169.50 o
  -1   3  10        4.32      -18.72     55.84 o
   1   3  10      446.87      430.27     38.32 o
   3   3  10       88.30       63.61     41.20 o
   5   3  10     2057.72     2152.74    207.60 o
   7   3  10     1043.34     1027.64     31.80 o
   9   3  10      326.05      280.24     22.18 o
  11   3  10      263.27      295.54     23.60 o
  13   3  10       11.37       24.80     22.12 o
 -14   4  10      396.61      373.58     27.77 o
 -12   4  10      494.14      465.46     22.99 o
 -10   4  10      346.68      353.04     22.94 o
  -8   4  10     1876.47     1913.23     46.79 o
  -6   4  10     1292.52     1366.68     96.36 o
  -4   4  10       13.89       38.98     56.53 o
  -2   4  10      759.83      676.32     45.25 o
   0   4  10      377.56      369.88     37.09 o
   2   4  10     1783.49     1859.18    141.95 o
   4   4  10      658.98      717.59     58.74 o
   6   4  10     1909.92     2045.45     68.67 o
   8   4  10      150.72      159.75     25.13 o
  10   4  10      170.54      162.45     24.22 o
  12   4  10      722.64      690.75     25.90 o
 -13   5  10      198.58      208.11     18.46 o
 -11   5  10      119.05      139.54     38.81 o
  -9   5  10       72.70       81.30     32.71 o
  -7   5  10      783.49      794.97     45.92 o
  -5   5  10       23.11      -37.56     49.46 o
  -3   5  10     2558.67     2654.52     78.40 o
  -1   5  10      132.39      141.03     67.25 o
   1   5  10       21.76       37.43     31.13 o
   3   5  10      521.07      532.39     26.54 o
   5   5  10     1101.18     1192.43     49.42 o
   7   5  10      177.10      209.35     23.99 o
   9   5  10        2.27       15.46     30.67 o
  11   5  10        1.10        4.74     27.41 o
 -12   6  10       29.87      -21.11     31.45 o
 -10   6  10      318.20      257.84     21.98 o
  -8   6  10      137.98      162.64     20.46 o
  -6   6  10     1286.01     1256.65     33.68 o
  -4   6  10     3349.97     3261.18     49.01 o
  -2   6  10     3640.37     3722.50    139.62 o
   0   6  10     1007.89      977.88     39.03 o
   2   6  10       61.14       53.40     25.11 o
   4   6  10     1305.29     1339.22     62.96 o
   6   6  10      863.13      927.83     76.90 o
   8   6  10      259.46      234.10     22.35 o
  10   6  10       16.69       31.05     19.26 o
 -11   7  10      132.64      160.55     15.80 o
  -9   7  10       13.60       20.18     29.81 o
  -7   7  10      481.28      484.80     21.83 o
  -5   7  10      483.73      463.18     23.09 o
  -3   7  10     1537.72     1528.46     45.45 o
  -1   7  10      488.54      514.61     24.57 o
   1   7  10      194.81      203.63     71.19 o
   3   7  10      138.86      164.17     18.81 o
   5   7  10      549.56      544.84     28.17 o
   7   7  10      506.96      498.82     28.68 o
   9   7  10       32.12      -30.15     30.15 o
 -10   8  10      272.20      289.26     16.68 o
  -8   8  10       30.41       29.33     18.09 o
  -6   8  10      910.07      923.22     39.88 o
  -4   8  10     1623.54     1635.89     59.00 o
  -2   8  10      228.32      211.19     19.26 o
   0   8  10      101.45       94.73     19.43 o
   2   8  10       43.69       25.44     34.02 o
   4   8  10      334.39      357.35     22.61 o
   6   8  10      571.58      595.88     39.01 o
   8   8  10      121.47      108.10     14.51 o
  -7   9  10      105.58      106.99     29.35 o
  -5   9  10       11.10       -3.07     27.07 o
  -3   9  10      227.50      210.41     18.36 o
  -1   9  10     1389.58     1383.33     32.86 o
   1   9  10      691.94      691.81     38.28 o
   3   9  10        1.73        1.97     27.47 o
   5   9  10       90.92       75.75     46.50 o
   7   9  10        4.03       37.12     20.18 o
  -4  10  10      162.87      149.11     13.54 o
  -2  10  10      174.77      213.26     15.96 o
   0  10  10       21.50        7.47     27.58 o
   2  10  10       18.54        7.47     21.95 o
 -15   1  11       19.77        8.33     28.21 o
 -13   1  11      370.89      373.65     24.03 o
 -11   1  11     1010.52     1071.47     32.84 o
  -9   1  11     1053.89     1074.45     33.37 o
  -7   1  11      656.72      616.82     28.34 o
  -5   1  11      433.51      451.40     39.62 o
  -3   1  11     1965.18     2101.97     64.54 o
  -1   1  11     3020.41     3037.29     80.80 o
   1   1  11     2518.54     2653.26    138.55 o
   3   1  11      250.02      223.56     34.48 o
   5   1  11       68.39       26.46     40.07 o
   7   1  11      537.85      517.92     26.29 o
   9   1  11     1269.37     1211.72     40.59 o
  11   1  11      678.89      677.32     24.68 o
  13   1  11        4.80      -20.38     22.18 o
 -14   2  11      119.71      119.39     15.54 o
 -12   2  11        1.97       29.60     21.62 o
 -10   2  11      532.69      551.94     26.27 o
  -8   2  11       80.89       29.77     40.60 o
  -6   2  11     2375.29     2461.54     73.46 o
  -4   2  11      152.43      133.36     83.49 o
  -2   2  11       28.89       34.77     43.24 o
   0   2  11       52.56       86.12     30.95 o
   2   2  11       90.82       30.87     49.69 o
   4   2  11      968.80      933.28     31.28 o
   6   2  11        2.78      -39.38     39.38 o
   8   2  11       39.94       14.51     35.53 o
  10   2  11       40.79      -33.88     37.57 o
  12   2  11        6.53       20.63     14.89 o
 -13   3  11      309.65      296.53     20.50 o
 -11   3  11      474.76      506.46     23.44 o
  -9   3  11      744.87      756.63     28.64 o
  -7   3  11     1178.88     1151.21     67.01 o
  -5   3  11      699.85      698.38     30.63 o
  -3   3  11       76.83       96.35     33.12 o
  -1   3  11      708.25      695.00     46.10 o
   1   3  11     2750.16     2892.95     75.41 o
   3   3  11     1360.12     1322.09     63.94 o
   5   3  11        2.17       15.71     33.46 o
   7   3  11      403.29      411.76     22.99 o
   9   3  11     1092.39     1013.58     28.66 o
  11   3  11      268.20      255.70     18.11 o
 -14   4  11       26.76        2.96     35.79 o
 -12   4  11       29.52       -8.40     30.44 o
 -10   4  11        8.88      -39.06     39.06 o
  -8   4  11       98.88      109.40     35.90 o
  -6   4  11      559.32      609.50     38.38 o
  -4   4  11      393.10      392.18     41.85 o
  -2   4  11      145.32       44.17     48.40 o
   0   4  11      605.50      559.00     25.99 o
   2   4  11       41.34       70.18     17.99 o
   4   4  11     1572.04     1635.64     38.02 o
   6   4  11      976.56      958.89     30.08 o
   8   4  11      228.67      274.94    105.68 o
  10   4  11      213.05      244.06     18.47 o
  12   4  11      109.63       68.88     17.03 o
 -13   5  11       33.11       39.65     23.43 o
 -11   5  11      278.50      281.62     19.19 o
  -9   5  11      242.05      274.01     20.52 o
  -7   5  11      461.16      438.50     23.98 o
  -5   5  11     1596.55     1657.62     85.78 o
  -3   5  11     1569.76     1663.22     45.97 o
  -1   5  11      114.50      -28.10     46.41 o
   1   5  11      246.85      256.23     29.64 o
   3   5  11     1497.90     1566.79     37.01 o
   5   5  11     1461.65     1592.97    127.90 o
   7   5  11      196.18      170.71     24.57 o
   9   5  11        5.86       27.26     27.60 o
  11   5  11       25.11       27.84     21.23 o
 -12   6  11        4.48      -23.12     23.12 o
 -10   6  11       18.36        2.07     19.50 o
  -8   6  11       23.34       49.26     24.96 o
  -6   6  11      688.27      694.41     25.27 o
  -4   6  11      977.49      963.41     66.36 o
  -2   6  11      116.31       96.79     21.60 o
   0   6  11       27.79       72.68     38.84 o
   2   6  11     1136.48     1213.29     35.21 o
   4   6  11      802.43      804.76     27.00 o
   6   6  11      163.97      183.69     19.49 o
   8   6  11        8.53       26.14     24.70 o
  10   6  11        7.46       -3.46     22.89 o
  -9   7  11        4.76       17.67     16.37 o
  -7   7  11     1361.98     1378.50     70.41 o
  -5   7  11     1276.99     1261.90     38.59 o
  -3   7  11      266.12      286.66     19.35 o
  -1   7  11        0.72       11.89     35.16 o
   1   7  11       80.80       67.43     20.80 o
   3   7  11      695.81      786.19    101.07 o
   5   7  11      837.23      960.83     57.34 o
   7   7  11       44.64       37.06     27.98 o
  -8   8  11       99.68       93.72     13.40 o
  -6   8  11      482.37      496.90     23.15 o
  -4   8  11      432.69      495.17     21.76 o
  -2   8  11      167.75      142.60     58.31 o
   0   8  11      310.70      313.16     20.05 o
   2   8  11       86.65       47.29     33.29 o
   4   8  11       16.02       19.79     28.41 o
   6   8  11       85.08       93.96     13.26 o
  -5   9  11      605.83      599.62     34.68 o
  -3   9  11       96.54      124.75     13.06 o
  -1   9  11       19.78       20.26     23.57 o
   1   9  11       19.52        0.95     25.75 o
   3   9  11      394.22      373.37     17.26 o
 -12   0  12      865.07      799.91     36.80 o
 -10   0  12     1332.05     1307.46     84.50 o
  -8   0  12      136.04      100.01     24.12 o
  -6   0  12      134.95       74.03     77.68 o
  -4   0  12     1528.34     1596.88     82.97 o
  -2   0  12     4509.65     4437.96     65.11 o
   0   0  12     2300.86     2208.22     42.91 o
   2   0  12       68.11       78.08     34.59 o
   4   0  12      257.47      240.12     19.83 o
   6   0  12      955.74      918.17     28.83 o
   8   0  12      336.78      388.70     20.52 o
  10   0  12       99.52      115.22     15.48 o
 -13   1  12        2.71      -26.66     30.22 o
 -11   1  12        6.44       -5.71     36.01 o
  -9   1  12        0.36       55.58     38.47 o
  -7   1  12        2.98       19.11     41.86 o
  -5   1  12      170.57      167.70     20.68 o
  -3   1  12       62.19       27.02     58.35 o
  -1   1  12        6.19       -3.11     39.85 o
   1   1  12      241.68      244.12     21.60 o
   3   1  12      382.47      379.13     22.28 o
   5   1  12       50.35       54.30     21.99 o
   7   1  12      196.43      204.96     17.59 o
   9   1  12      406.03      349.36     20.76 o
  11   1  12       76.65       68.55     20.97 o
 -12   2  12      562.04      537.76     23.35 o
 -10   2  12      608.48      659.60     28.39 o
  -8   2  12      441.90      427.15     24.23 o
  -6   2  12      789.30      717.76     28.15 o
  -4   2  12      786.56      733.89     27.99 o
  -2   2  12     1438.21     1427.14     52.93 o
   0   2  12     1532.69     1494.38     36.79 o
   2   2  12      880.67      857.20     30.12 o
   4   2  12      179.18      213.92     20.06 o
   6   2  12      261.43      256.80     19.86 o
   8   2  12     1695.09     1689.49     51.64 o
  10   2  12      704.22      664.11     23.11 o
 -13   3  12       41.48        0.00     27.50 o
 -11   3  12       51.29       47.42     21.33 o
  -9   3  12        7.52       10.04     35.58 o
  -7   3  12      108.29      122.16     18.47 o
  -5   3  12      848.87      816.49     38.05 o
  -3   3  12        3.41        2.72     62.79 o
  -1   3  12      310.14      315.38     26.96 o
   1   3  12     1156.43     1207.75     47.14 o
   3   3  12     1689.72     1704.47     50.21 o
   5   3  12      488.25      455.31     24.26 o
   7   3  12        6.92      -34.33     34.33 o
   9   3  12      178.82      167.89     17.59 o
 -12   4  12      165.53      182.26     16.20 o
 -10   4  12      318.66      284.83     19.48 o
  -8   4  12      962.27      967.02     30.40 o
  -6   4  12      231.29      253.58     37.22 o
  -4   4  12     2034.32     2026.47     39.56 o
  -2   4  12      959.53      921.49     30.82 o
   0   4  12      240.51      238.06     34.88 o
   2   4  12      346.52      301.47     42.13 o
   4   4  12       77.54       92.22     24.35 o
   6   4  12      961.36      986.05     32.05 o
   8   4  12      202.38      199.63     29.70 o
  10   4  12      169.38      137.64     17.84 o
 -11   5  12        0.25       15.22     23.36 o
  -9   5  12       89.42        2.04     35.40 o
  -7   5  12      854.58      879.06     29.17 o
  -5   5  12      910.07      995.49     55.40 o
  -3   5  12       48.14       68.53     21.80 o
  -1   5  12      528.18      542.59     24.61 o
   1   5  12     1657.08     1556.43     34.74 o
   3   5  12      245.76      270.05     20.71 o
   5   5  12      362.49      384.13     63.28 o
   7   5  12       35.44       26.12     27.47 o
   9   5  12       37.46       67.48     13.80 o
 -10   6  12      126.78      128.81     16.47 o
  -8   6  12      335.51      320.66     19.55 o
  -6   6  12      890.56      908.04     28.16 o
  -4   6  12       84.12       75.26     75.22 o
  -2   6  12       23.00       10.58     20.26 o
   0   6  12      931.66      873.08     45.76 o
   2   6  12     3572.72     3650.63    104.89 o
   4   6  12     2264.93     2455.89    192.19 o
   6   6  12        5.43       -3.16     26.71 o
   8   6  12       25.65       43.78     15.37 o
  -7   7  12      304.03      349.52     34.78 o
  -5   7  12      455.75      482.61     23.84 o
  -3   7  12      276.78      253.16     18.13 o
  -1   7  12       94.23       86.08     28.38 o
   1   7  12      355.70      338.67     20.25 o
   3   7  12      294.62      291.80     17.47 o
   5   7  12      370.22      342.51     17.76 o
  -4   8  12      134.09      125.94     18.69 o
  -2   8  12        6.66      -26.99     26.99 o
   0   8  12       74.54       71.66     12.91 o
   2   8  12      339.87      357.32     17.50 o
 -11   1  13      389.21      382.95     24.46 o
  -9   1  13      387.38      382.45     28.05 o
  -7   1  13        2.02       25.09     32.05 o
  -5   1  13      127.06      135.06     24.90 o
  -3   1  13     3168.25     2969.04     48.04 o
  -1   1  13     2044.04     1953.40     65.83 o
   1   1  13      112.99      129.39     33.40 o
   3   1  13        4.82       -6.91     22.96 o
   5   1  13      464.85      445.39     23.82 o
   7   1  13     1491.76     1369.24     32.87 o
   9   1  13      489.65      459.55     26.46 o
 -10   2  13        3.09       11.86     28.83 o
  -8   2  13      138.90      174.55     19.08 o
  -6   2  13      139.61      137.59     18.45 o
  -4   2  13       57.47       96.08     16.79 o
  -2   2  13       49.19      100.60     16.92 o
   0   2  13      154.47      148.18     66.00 o
   2   2  13      768.92      748.13     42.10 o
   4   2  13      212.83      176.78     18.43 o
   6   2  13      141.96      141.15     18.39 o
   8   2  13       36.54       59.47     17.48 o
 -11   3  13      288.96      269.12     16.24 o
  -9   3  13      140.68      130.63     43.83 o
  -7   3  13      472.42      454.97     23.86 o
  -5   3  13      718.30      712.24     25.69 o
  -3   3  13      336.26      335.16     21.17 o
  -1   3  13      788.03      769.81     27.29 o
   1   3  13       95.76      110.74     16.76 o
   3   3  13       37.28       73.43     21.99 o
   5   3  13      195.02      191.06     19.49 o
   7   3  13      480.46      474.70     57.08 o
 -10   4  13       83.81       34.56     27.75 o
  -8   4  13      369.66      360.86     23.66 o
  -6   4  13       79.52      107.18     28.44 o
  -4   4  13       10.25        5.95     36.87 o
  -2   4  13        2.34      -17.42     34.61 o
   0   4  13        0.64       -4.63     31.70 o
   2   4  13       98.73      133.27     18.81 o
   4   4  13      264.73      274.38     21.04 o
   6   4  13        1.14       10.03     25.66 o
   8   4  13      188.65      190.44     14.49 o
  -9   5  13      203.61      200.59     14.68 o
  -7   5  13      284.86      277.50     18.19 o
  -5   5  13      169.46      185.28     34.08 o
  -3   5  13       93.76       91.14     17.10 o
  -1   5  13      696.68      659.67     75.01 o
   1   5  13      779.53      773.46     27.86 o
   3   5  13      267.61      277.29     21.23 o
   5   5  13      348.71      337.12     19.74 o
  -6   6  13      389.16      362.43     19.25 o
  -4   6  13        0.26      -30.07     30.07 o
  -2   6  13        4.34      -30.88     30.88 o
   0   6  13      186.11      163.42     20.41 o
   2   6  13      371.20      368.98     19.99 o
   4   6  13       84.89      108.91     25.82 o
  -3   7  13       39.84       36.19     13.90 o
  -1   7  13       39.91       19.86     32.94 o
   1   7  13      572.05      584.18     25.44 o
  -8   0  14       19.97       36.54     28.88 o
  -6   0  14      420.48      414.68     36.26 o
  -4   0  14      902.38      982.23     37.66 o
  -2   0  14      269.13      279.11     21.32 o
   0   0  14       28.77      -22.21     38.41 o
   2   0  14        0.58       -5.15     31.85 o
   4   0  14      718.27      647.01     25.01 o
   6   0  14     1355.38     1275.66     40.15 o
  -9   1  14       50.58       40.49     17.60 o
  -7   1  14      436.03      386.44     21.92 o
  -5   1  14      123.89      111.62     31.06 o
  -3   1  14      549.66      552.03     38.67 o
  -1   1  14      117.25       90.15     24.14 o
   1   1  14      231.55      229.67     25.19 o
   3   1  14      206.72      169.00     21.77 o
   5   1  14       39.73       29.01     29.76 o
   7   1  14        0.61        0.87     20.05 o
  -8   2  14      176.57      186.70     16.68 o
  -6   2  14      402.02      425.95     32.79 o
  -4   2  14      445.99      427.45     23.95 o
  -2   2  14     1084.54     1052.50     48.12 o
   0   2  14      477.26      465.43     22.93 o
   2   2  14       76.36      111.24     36.36 o
   4   2  14      189.07      207.95     17.47 o
   6   2  14      843.37      768.81     47.37 o
  -7   3  14       40.43       -0.34     29.37 o
  -5   3  14       48.10       48.98     18.16 o
  -3   3  14       46.78       -0.38     65.53 o
  -1   3  14      134.71       97.76     18.18 o
   1   3  14      292.39      279.34     20.31 o
   3   3  14      114.21       72.52     42.69 o
   5   3  14      151.34      136.53     14.46 o
  -6   4  14       78.88       95.43     21.71 o
  -4   4  14      552.90      572.19     22.41 o
  -2   4  14      480.42      475.23     21.78 o
   0   4  14      941.01      842.42     84.46 o
   2   4  14      332.36      351.00     36.37 o
   4   4  14      220.61      202.57     15.15 o
  -5   5  14       57.84       24.55     25.15 o
  -3   5  14        8.36      -15.55     48.72 o
  -1   5  14       85.63       77.49     25.47 o
   1   5  14      718.02      667.17     33.43 o
  -5   1  15      750.48      723.45     23.03 o
  -3   1  15      598.29      573.78     22.78 o
  -1   1  15       10.95       28.50     24.76 o
   1   1  15       29.37       34.52     16.46 o
  -4   2  15       31.59       14.54     20.57 o
  -2   2  15       14.22      -37.95     37.95 o
   0   2  15      202.65      221.00     16.18 o
   2   2  15      145.34      149.65     13.91 o
  -1   3  15      250.33      247.15     16.40 o
 
